# Supplementary material for: Crystal structure of 2-methyl-1H-imidazol-3-ium aqua­tri­chlorido­(oxalato-κ2 O,O′)stannate(IV)
Source: Acta Crystallogr E Crystallogr Commun. 2015 Apr 22;71(Pt 5):520–2. doi: 10.1107/S2056989015005988 (PMC4420124; doi:10.1107/S2056989015005988)
Supplement: Supplementary file 1 [file e-71-00520-sup1.cif]

##############################################################################
#                                                                            #
# This CIF contains the data in a paper accepted for publication in          #
# Acta Crystallographica Section E. It conforms to the requirements of       #
# Notes for Authors for Acta Crystallographica Section E, and has been       #
# peer reviewed under the auspices of the IUCr Commission on Journals.       #
#                                                                            #
# Full details of the Crystallographic Information File format               #
# are given in the paper "The Crystallographic Information File (CIF):       #
# a New Standard Archive File for Crystallography" by S. R. Hall, F. H.      #
# Allen and I. D. Brown [Acta Cryst. (1991), A47, 655-685].                  #
#                                                                            #
# The current version of the core CIF dictionary is obtainable from          #
# ftp://ftp.iucr.org/pub/cif_core.dic.                                       #
#                                                                            #
# Software is freely available for graphical display of the structure(s)     #
# in this CIF. For information consult the CIF software page                 #
# http://www.iucr.org/resources/cif/software.                                #
#                                                                            #
# This file may be used for bona fide research purposes within the           #
# scientific community so long as proper attribution is given to the journal # 
# article from which it was obtained.                                        #
#                                                                            #
##############################################################################
data_I
_database_code_depnum_ccdc_archive 'CCDC 1056053'
_audit_creation_method
;
Olex2 1.2
(compiled 2015.01.26 svn.r3150 for OlexSys, GUI svn.r4998)
;
_chemical_name_systematic
;
2-Methyl-1<i>H</i>-imidazol-3-ium
aquatrichlorido(oxalato-\k^2^<i>O</i>,<i>O</i>')stannate(IV)
;
_chemical_name_common     ?
_chemical_formula_moiety     'C2 H2 Cl3 O5 Sn, C4 H7 N2'
_chemical_formula_sum     'C6 H9 Cl3 N2 O5 Sn'
_chemical_formula_iupac     '(C4 H7 N2) [Sn (C2 O4) Cl3 (H2 O)]'
_chemical_formula_weight     414.19
_chemical_melting_point     ?
_shelx_space_group_comment
;
The symmetry employed for this shelxl refinement is uniquely defined
by the following loop, which should always be used as a source of
symmetry information in preference to the above space-group names.
They are only intended as comments.
;
_space_group_crystal_system     triclinic
_space_group_name_H-M_alt     'P -1'
_space_group_name_Hall     '-P 1'
loop_
    _space_group_symop_operation_xyz
    'x, y, z'
    '-x, -y, -z'
_cell_length_a     7.4757(9)
_cell_length_b     8.0857(10)
_cell_length_c     11.2846(14)
_cell_angle_alpha     80.856(8)
_cell_angle_beta     83.946(9)
_cell_angle_gamma     86.587(8)
_cell_volume     669.05(14)
_cell_formula_units_Z     2
_cell_measurement_reflns_used     2537
_cell_measurement_theta_min     3.469
_cell_measurement_theta_max     53.249
_cell_measurement_temperature     120
_exptl_crystal_description     block
_exptl_crystal_colour     'clear light colourless'
_exptl_crystal_size_max     0.045
_exptl_crystal_size_mid     0.040
_exptl_crystal_size_min     0.035
_exptl_crystal_density_diffrn     2.056
_exptl_crystal_density_meas     ?
_exptl_crystal_density_method     ?
_exptl_crystal_F_000     400
_exptl_absorpt_coefficient_mu     13.919
_exptl_absorpt_correction_type     multi-scan
_exptl_absorpt_process_details
;
(<i>SADABS</i>; Krause <i>et al.</i>, 2015)
;
_shelx_estimated_absorpt_T_min     0.573
_shelx_estimated_absorpt_T_max     0.642
_exptl_absorpt_correction_T_min     0.1330
_exptl_absorpt_correction_T_max     0.2553
_exptl_special_details
;
X-ray crystallographic data for I were collected from a single-crystal sample,
which was mounted on a loop fiber. Data were collected using a Bruker Venture
diffractometer equipped with a Photon 100 CMOS Detector, a Helios MX optics
and a Kappa goniometer. The crystal-to-detector distance was 4.0 cm, and the
data collection was carried out in 1024 <i>x</i> 1024 pixel mode.
;
_diffrn_ambient_temperature     120
_diffrn_radiation_type     GaK\a
_diffrn_radiation_wavelength     1.34139
_diffrn_radiation_monochromator     'Helios MX Mirror Optics'
_diffrn_measurement_device_type     'Bruker Venture Metaljet'
_diffrn_measurement_device     'k-geometry diffractometer'
_diffrn_measurement_method     '\w and \f scans'
_diffrn_detector_area_resol_mean     10.24
_diffrn_reflns_number     5497
_diffrn_reflns_av_R_equivalents     0.1123
_diffrn_reflns_theta_min     4.824
_diffrn_reflns_theta_max     56.115
_diffrn_reflns_theta_full     53.594
_diffrn_measured_fraction_theta_max     0.953
_diffrn_measured_fraction_theta_full     0.967
_diffrn_reflns_limit_h_min     -8
_diffrn_reflns_limit_h_max     9
_diffrn_reflns_limit_k_min     -9
_diffrn_reflns_limit_k_max     9
_diffrn_reflns_limit_l_min     -12
_diffrn_reflns_limit_l_max     13
loop_
    _refln_index_h
    _refln_index_k
    _refln_index_l
    _refln_F_squared_meas
    -1 0 0 184.68
    1 0 0 127.21
    -2 0 0 2312.45
    2 0 0 2182.7
    2 0 0 2608.99
    -3 0 0 455.02
    3 0 0 465
    4 0 0 294.49
    5 0 0 584.47
    5 0 0 582.34
    -6 0 0 722.09
    7 0 0 75.04
    7 0 0 47.68
    8 0 0 221.2
    8 0 0 185.95
    9 0 0 1.39
    8 -1 0 94.53
    8 -1 0 125.63
    7 -1 0 52.29
    7 -1 0 34.4
    6 -1 0 25.91
    6 -1 0 46.14
    5 -1 0 640.33
    5 -1 0 663.76
    5 -1 0 635.43
    4 -1 0 81.29
    4 -1 0 104.56
    -4 1 0 71.29
    3 -1 0 21.77
    3 -1 0 40.5
    3 -1 0 26.25
    -3 1 0 30.76
    -3 1 0 37.05
    2 -1 0 1211.12
    2 -1 0 1246.17
    -2 1 0 1262.54
    1 -1 0 2187.19
    1 -1 0 1967.67
    -1 1 0 1797.98
    -1 1 0 2060.22
    0 -1 0 3397.12
    0 1 0 3551.01
    0 1 0 3550.86
    -1 -1 0 306.7
    -1 -1 0 297.82
    1 1 0 275.03
    1 1 0 285.63
    1 1 0 271.11
    -2 -1 0 167.77
    -2 -1 0 154.82
    -2 -1 0 140.78
    2 1 0 171.28
    2 1 0 177.17
    -3 -1 0 1316.99
    -3 -1 0 1341.36
    -3 -1 0 1268.62
    3 1 0 1477.23
    4 1 0 390.29
    4 1 0 292.8
    -5 -1 0 1081.72
    5 1 0 848.55
    5 1 0 743.15
    -6 -1 0 -540.74
    7 1 0 362.67
    7 1 0 354.52
    8 1 0 134.79
    8 1 0 104.36
    9 1 0 47.74
    8 -2 0 123.67
    7 -2 0 19.19
    6 -2 0 85.69
    6 -2 0 95.69
    6 -2 0 93.69
    5 -2 0 435.53
    5 -2 0 329.12
    5 -2 0 355.57
    -5 2 0 1080.52
    4 -2 0 93.41
    4 -2 0 129.16
    -4 2 0 382.38
    3 -2 0 237.64
    3 -2 0 263.15
    -3 2 0 394.34
    2 -2 0 59.28
    2 -2 0 91.79
    -2 2 0 76.78
    1 -2 0 1474.62
    1 -2 0 1417.06
    1 -2 0 1389.19
    -1 2 0 1669.84
    -1 2 0 1535.8
    -1 2 0 1608.98
    0 -2 0 1052.89
    0 2 0 1089.48
    0 2 0 1177.14
    0 2 0 1350.99
    -1 -2 0 843.27
    1 2 0 857.78
    1 2 0 815.48
    -2 -2 0 182.66
    2 2 0 214.24
    2 2 0 188.04
    2 2 0 189.75
    2 2 0 202.38
    -3 -2 0 9.34
    3 2 0 -6.32
    4 2 0 199.61
    4 2 0 240.24
    4 2 0 89.66
    -5 -2 0 -142.51
    6 2 0 309.49
    6 2 0 290.17
    7 2 0 150.43
    7 2 0 118.75
    8 2 0 17
    8 2 0 5.1
    9 2 0 32.97
    -8 3 0 148.73
    7 -3 0 -4.27
    6 -3 0 406.54
    6 -3 0 361.56
    -5 3 0 730.1
    4 -3 0 241.2
    -4 3 0 130.06
    3 -3 0 873.32
    3 -3 0 972.22
    2 -3 0 571.11
    2 -3 0 621.14
    -2 3 0 564.21
    -2 3 0 633.72
    1 -3 0 1683.75
    -1 3 0 1792.37
    -1 3 0 1696.76
    -1 3 0 1699.6
    0 -3 0 1147.52
    0 3 0 1133.7
    0 3 0 1165.37
    0 3 0 1135.84
    -1 -3 0 963.8
    1 3 0 934.83
    1 3 0 975.8
    2 3 0 852.23
    2 3 0 915.52
    3 3 0 238.82
    3 3 0 98.82
    3 3 0 105.17
    3 3 0 154.4
    4 3 0 496.47
    4 3 0 515.47
    5 3 0 35.96
    5 3 0 34.28
    6 3 0 398.03
    6 3 0 400.99
    7 3 0 49.02
    7 3 0 31.55
    8 3 0 7.88
    8 3 0 26.05
    7 -4 0 108.81
    -7 4 0 41.63
    6 -4 0 243.41
    6 -4 0 97.88
    -6 4 0 137.03
    5 -4 0 17.95
    5 -4 0 -0.03
    -5 4 0 7.6
    4 -4 0 534.47
    4 -4 0 455.49
    -4 4 0 1006.95
    3 -4 0 219.3
    -3 4 0 479.53
    2 -4 0 2286.06
    -2 4 0 2418.65
    -2 4 0 2743.85
    1 -4 0 802.72
    1 -4 0 653.45
    -1 4 0 718.51
    -1 4 0 848.24
    -1 4 0 780.77
    0 4 0 -67.34
    1 4 0 1391.29
    1 4 0 1351.3
    2 4 0 43.46
    2 4 0 36.2
    2 4 0 2.39
    3 4 0 393.61
    3 4 0 386.95
    3 4 0 407.56
    4 4 0 303.87
    4 4 0 326.4
    4 4 0 334.63
    5 4 0 35.87
    5 4 0 47.45
    6 4 0 781.24
    6 4 0 799.48
    7 4 0 84.01
    7 4 0 67.51
    8 4 0 6.87
    8 4 0 -2.57
    7 -5 0 145.59
    6 -5 0 71.38
    -6 5 0 50.73
    5 -5 0 42.03
    -5 5 0 -6.51
    4 -5 0 75.95
    -4 5 0 66.12
    -4 5 0 158.9
    3 -5 0 22.33
    -3 5 0 -486.3
    2 -5 0 328.27
    -2 5 0 350.89
    1 -5 0 248.58
    -1 5 0 207.77
    -1 5 0 302.8
    0 -5 0 14.57
    0 5 0 27.14
    0 5 0 19.37
    -1 -5 0 672.14
    1 5 0 866.65
    1 5 0 803.29
    2 5 0 18.84
    2 5 0 18.24
    2 5 0 33.37
    3 5 0 465.09
    3 5 0 457
    3 5 0 495.85
    4 5 0 6.82
    4 5 0 10.02
    4 5 0 -1.31
    5 5 0 291.01
    5 5 0 306.53
    6 5 0 302.1
    6 5 0 302.66
    7 5 0 -0.11
    7 5 0 6.78
    8 5 0 56.22
    7 -6 0 55.5
    6 -6 0 8.11
    5 -6 0 102.91
    -5 6 0 113.81
    4 -6 0 179.65
    -4 6 0 153.78
    3 -6 0 4.76
    -3 6 0 0.51
    2 -6 0 892
    -2 6 0 878.43
    1 -6 0 115.24
    -1 6 0 76.35
    0 -6 0 82.77
    0 6 0 96.51
    1 6 0 326.37
    1 6 0 330
    2 6 0 2.39
    2 6 0 -0.16
    3 6 0 208.53
    3 6 0 216.92
    3 6 0 233.9
    4 6 0 -1.14
    4 6 0 -2.55
    4 6 0 3.57
    5 6 0 20.07
    5 6 0 16.98
    6 6 0 49.34
    6 6 0 51.85
    7 6 0 -17.48
    6 -7 0 -59.73
    5 -7 0 153.57
    4 -7 0 -3
    3 -7 0 161.38
    -3 7 0 222.58
    2 -7 0 749.62
    -2 7 0 577.59
    1 -7 0 38.1
    -1 7 0 55.98
    0 -7 0 218.51
    0 7 0 185.19
    1 7 0 149.16
    2 7 0 102.36
    3 7 0 415.03
    3 7 0 327.55
    4 7 0 9.07
    5 7 0 79.75
    6 7 0 161.46
    5 -8 0 92.74
    4 -8 0 24.95
    3 -8 0 126.3
    2 -8 0 306.66
    -2 8 0 231.67
    -1 8 0 95
    0 -8 0 231.61
    0 8 0 123.82
    1 8 0 -9.6
    2 8 0 394.88
    3 8 0 15.6
    3 -9 0 138.94
    2 -9 0 3.05
    1 -9 0 36.8
    -1 -9 0 7.44
    1 9 0 12.34
    2 9 0 42.5
    0 -9 1 87.41
    1 -9 1 110.8
    2 -9 1 79.77
    2 -9 1 37.23
    3 -9 1 88.6
    2 8 -1 15.75
    1 8 -1 166.8
    -1 -8 1 132.83
    0 8 -1 122.16
    1 -8 1 81.11
    2 -8 1 76.3
    3 -8 1 55.47
    4 -8 1 37.74
    4 -8 1 56.68
    6 7 -1 27.26
    5 7 -1 29.35
    5 7 -1 29.03
    4 7 -1 190.41
    4 7 -1 139.22
    3 7 -1 182.26
    3 7 -1 169.58
    3 7 -1 144.02
    2 7 -1 175.15
    -2 -7 1 163.62
    1 7 -1 352.45
    0 7 -1 63.18
    0 -7 1 58.63
    -1 7 -1 370.89
    1 -7 1 531.82
    -2 7 -1 159.33
    2 -7 1 133.11
    3 -7 1 395.31
    4 -7 1 229.96
    5 -7 1 31.83
    6 -7 1 -55.18
    7 6 -1 52.15
    6 6 -1 -9.53
    6 6 -1 4.92
    5 6 -1 114.14
    4 6 -1 207.7
    4 6 -1 213.96
    3 6 -1 9.82
    3 6 -1 10.54
    2 6 -1 899.64
    2 6 -1 913.54
    1 6 -1 32.55
    0 6 -1 26.03
    0 -6 1 23.1
    -1 6 -1 117.81
    1 -6 1 138.27
    -2 6 -1 118.91
    -3 6 -1 470.47
    3 -6 1 525.83
    -4 6 -1 19.68
    4 -6 1 7.68
    5 -6 1 -14.64
    6 -6 1 79.41
    7 -6 1 27.07
    7 5 -1 172.97
    7 5 -1 184.59
    6 5 -1 -19.15
    6 5 -1 -1.95
    5 5 -1 84.45
    5 5 -1 82.12
    4 5 -1 204.85
    4 5 -1 191.67
    3 5 -1 15.03
    3 5 -1 15.12
    -3 -5 1 8.01
    2 5 -1 1215.12
    1 5 -1 156.25
    -1 -5 1 141.31
    0 5 -1 82.45
    0 -5 1 68.25
    -1 5 -1 440.52
    -1 5 -1 279.4
    1 -5 1 307.33
    -2 5 -1 174.48
    -2 5 -1 738.57
    -3 5 -1 460.34
    -3 5 -1 1344.56
    3 -5 1 479.24
    -4 5 -1 18.68
    4 -5 1 0.95
    -5 5 -1 49.89
    5 -5 1 125.55
    6 -5 1 38.3
    7 -5 1 -39.5
    8 4 -1 18.25
    8 4 -1 -6.2
    7 4 -1 153.27
    7 4 -1 123.17
    6 4 -1 -0.84
    6 4 -1 -0.55
    5 4 -1 150.53
    5 4 -1 164.07
    4 4 -1 344.39
    3 4 -1 575.19
    3 4 -1 605.49
    -3 -4 1 576.83
    2 4 -1 3655.87
    1 4 -1 -33.12
    0 4 -1 859.35
    0 4 -1 863.88
    0 4 -1 850.02
    0 4 -1 938.56
    0 -4 1 757.82
    0 -4 1 806.2
    -1 4 -1 410.77
    -1 4 -1 446.04
    1 -4 1 362.13
    -3 4 -1 1360.86
    -3 4 -1 824.93
    3 -4 1 906.32
    -4 4 -1 -323.22
    -4 4 -1 -5.3
    4 -4 1 0.94
    4 -4 1 3.91
    -5 4 -1 258.3
    5 -4 1 260.74
    5 -4 1 247.42
    -6 4 -1 217.93
    6 -4 1 266.64
    6 -4 1 155.16
    7 -4 1 32.62
    7 -4 1 74.7
    8 3 -1 33.24
    8 3 -1 43.02
    7 3 -1 49.95
    7 3 -1 66.73
    6 3 -1 66.66
    6 3 -1 77.58
    5 3 -1 206.46
    5 3 -1 190.34
    4 3 -1 82.59
    3 3 -1 717.14
    3 3 -1 752.05
    -3 -3 1 661.53
    2 3 -1 504.32
    2 3 -1 627.44
    1 3 -1 370.32
    1 3 -1 409.87
    1 3 -1 401.48
    -1 -3 1 377.98
    0 3 -1 139.94
    0 3 -1 210.82
    0 3 -1 163.15
    0 -3 1 196.08
    -1 3 -1 17.39
    -1 3 -1 32.24
    1 -3 1 -20.13
    -2 3 -1 1349.72
    2 -3 1 1530.62
    2 -3 1 1330.19
    -3 3 -1 769.53
    -3 3 -1 904.02
    3 -3 1 759.42
    -4 3 -1 1090.66
    4 -3 1 483.03
    4 -3 1 484.81
    4 -3 1 595.89
    -5 3 -1 1440.32
    5 -3 1 374.1
    5 -3 1 440.16
    5 -3 1 534.47
    6 -3 1 -16.5
    7 -3 1 319.04
    7 -3 1 118.16
    8 -3 1 72.12
    8 2 -1 32.08
    8 2 -1 25.71
    7 2 -1 53.02
    6 2 -1 66.84
    6 2 -1 107.34
    5 2 -1 367.88
    5 2 -1 384.3
    -5 -2 1 522.39
    -4 -2 1 15.28
    3 2 -1 414.8
    3 2 -1 646.69
    -3 -2 1 521.87
    2 2 -1 730.92
    2 2 -1 644.54
    2 2 -1 647.93
    -2 -2 1 686.01
    -2 -2 1 636.17
    1 2 -1 180.9
    1 2 -1 222.65
    0 2 -1 715.81
    0 2 -1 781.43
    0 -2 1 758.05
    -1 2 -1 23.09
    -1 2 -1 37.64
    -1 2 -1 5.12
    1 -2 1 27.76
    -2 2 -1 644.87
    -2 2 -1 533.83
    2 -2 1 550.87
    2 -2 1 492.99
    2 -2 1 541.62
    -3 2 -1 6.31
    3 -2 1 65.87
    3 -2 1 57.6
    -4 2 -1 701.3
    4 -2 1 835.85
    4 -2 1 682.19
    4 -2 1 659.93
    -5 2 -1 179.66
    5 -2 1 202.16
    5 -2 1 212.71
    6 -2 1 11.05
    6 -2 1 18.31
    6 -2 1 1.84
    7 -2 1 167.96
    7 -2 1 161.29
    8 -2 1 0.29
    9 1 -1 37.08
    8 1 -1 75.88
    8 1 -1 52.85
    7 1 -1 7.35
    7 1 -1 16.27
    -6 -1 1 -154.94
    5 1 -1 209.76
    5 1 -1 182.69
    -5 -1 1 475.54
    4 1 -1 498.01
    4 1 -1 599.04
    -4 -1 1 491.68
    3 1 -1 2495.99
    3 1 -1 2383.93
    -3 -1 1 2533.2
    -3 -1 1 2409.18
    -3 -1 1 2880.37
    2 1 -1 3005.31
    -2 -1 1 2700.29
    -2 -1 1 2293.41
    -2 -1 1 2743.9
    1 1 -1 2003.42
    1 1 -1 1946.98
    1 1 -1 2048.58
    -1 -1 1 1890.02
    -1 -1 1 1959.3
    0 1 -1 1777.01
    0 1 -1 1919.1
    0 -1 1 1852.6
    -1 1 -1 710.21
    1 -1 1 642.81
    1 -1 1 655.31
    -2 1 -1 2497.82
    2 -1 1 2730.55
    2 -1 1 2198.95
    2 -1 1 2414.94
    -3 1 -1 434.01
    3 -1 1 431.34
    -4 1 -1 1254.19
    4 -1 1 1004.02
    4 -1 1 1179.83
    4 -1 1 1086.63
    -5 1 -1 13.21
    5 -1 1 61.71
    5 -1 1 42.72
    5 -1 1 12.5
    6 -1 1 5.97
    6 -1 1 13.12
    7 -1 1 45.03
    7 -1 1 33.72
    8 -1 1 37.09
    9 -1 1 66.69
    9 0 -1 -1.71
    8 0 -1 54.1
    8 0 -1 19.29
    7 0 -1 9.24
    7 0 -1 11.36
    -6 0 1 -105.89
    5 0 -1 -1.53
    5 0 -1 -4.69
    -5 0 1 -256.28
    4 0 -1 3002.07
    4 0 -1 3369.9
    -4 0 1 3539.26
    3 0 -1 632.35
    3 0 -1 597.16
    -3 0 1 714.68
    2 0 -1 1210.79
    -2 0 1 1215.43
    1 0 -1 3198.69
    -1 0 1 2867.98
    -1 0 1 2585.79
    -1 0 1 2661.73
    -1 0 -1 1596.18
    1 0 1 1840.19
    1 0 1 1607.88
    1 0 1 1598.31
    1 0 1 1597.57
    -2 0 -1 474.16
    -2 0 -1 378.73
    2 0 1 446.38
    2 0 1 382.73
    2 0 1 414.59
    2 0 1 396.98
    -3 0 -1 240.16
    3 0 1 168.53
    3 0 1 203.83
    3 0 1 161.55
    -4 0 -1 1762.6
    4 0 1 1978.54
    4 0 1 2097.18
    4 0 1 2158.88
    -5 0 -1 40.58
    5 0 1 98.27
    -6 0 -1 1902.57
    7 0 1 92.04
    7 0 1 133.79
    8 0 1 44.6
    8 0 1 29.63
    9 0 1 73.25
    8 -1 -1 -39.89
    8 -1 -1 14.03
    7 -1 -1 5.34
    6 -1 -1 16.23
    6 -1 -1 7.23
    5 -1 -1 12.88
    5 -1 -1 34.73
    -5 1 1 137.53
    4 -1 -1 368.68
    4 -1 -1 299.07
    4 -1 -1 328.33
    -4 1 1 514.72
    3 -1 -1 37.08
    3 -1 -1 52.43
    -3 1 1 19.1
    -3 1 1 -12
    2 -1 -1 211.95
    2 -1 -1 216.66
    -2 1 1 244.35
    -2 1 1 280.09
    1 -1 -1 5216.97
    1 -1 -1 4374.04
    1 -1 -1 4608.06
    -1 1 1 4593.61
    0 -1 -1 24.53
    0 1 1 21.63
    0 1 1 21.2
    0 1 1 16.55
    -1 -1 -1 6889.83
    -1 -1 -1 5756.83
    1 1 1 6747.55
    1 1 1 6418.88
    1 1 1 6619.2
    1 1 1 5585.34
    1 1 1 6502.03
    -2 -1 -1 20.48
    -2 -1 -1 11.94
    -2 -1 -1 3.05
    2 1 1 16.89
    2 1 1 19.79
    2 1 1 12.87
    -3 -1 -1 448.19
    -3 -1 -1 566.91
    -3 -1 -1 613.47
    3 1 1 616.88
    -4 -1 -1 992.2
    4 1 1 1135.55
    4 1 1 1255.5
    -5 -1 -1 810.81
    5 1 1 265.36
    5 1 1 339.42
    -6 -1 -1 1266.78
    6 1 1 314.43
    6 1 1 293.02
    7 1 1 12.7
    7 1 1 2.69
    8 1 1 184.88
    8 1 1 127.7
    9 1 1 102.77
    8 -2 -1 -7.05
    7 -2 -1 113.42
    6 -2 -1 198.4
    6 -2 -1 175.88
    6 -2 -1 220.61
    -5 2 1 -419.25
    4 -2 -1 1079.38
    4 -2 -1 1051.55
    4 -2 -1 909.13
    3 -2 -1 51.25
    -3 2 1 49.6
    2 -2 -1 35.7
    2 -2 -1 4.43
    -2 2 1 26.19
    -2 2 1 54.34
    1 -2 -1 799.08
    1 -2 -1 838.52
    1 -2 -1 891.33
    -1 2 1 927.3
    -1 2 1 938.05
    0 -2 -1 2166.03
    0 2 1 1913.78
    0 2 1 2111.5
    0 2 1 2088.29
    -1 -2 -1 1228.22
    1 2 1 1296.01
    1 2 1 1237.94
    1 2 1 1201.82
    -2 -2 -1 5.1
    -2 -2 -1 -14.3
    2 2 1 3.01
    2 2 1 2.07
    2 2 1 20.73
    2 2 1 -1.02
    -3 -2 -1 16.95
    -3 -2 -1 26.08
    3 2 1 47.61
    3 2 1 30.59
    3 2 1 11.09
    3 2 1 15.81
    -4 -2 -1 580.18
    4 2 1 565.65
    4 2 1 639.84
    -5 -2 -1 911.71
    5 2 1 271.95
    5 2 1 210.26
    -6 -2 -1 -428.16
    6 2 1 18.1
    7 2 1 26.16
    8 2 1 85.09
    9 2 1 25.39
    -8 3 1 17.09
    7 -3 -1 206.02
    7 -3 -1 93.44
    6 -3 -1 27.76
    5 -3 -1 761.96
    5 -3 -1 630.22
    -5 3 1 1172.56
    4 -3 -1 710.1
    4 -3 -1 807.38
    3 -3 -1 40.09
    -3 3 1 30.43
    2 -3 -1 757.36
    2 -3 -1 698.92
    2 -3 -1 712.78
    2 -3 -1 658.89
    -2 3 1 723.87
    -2 3 1 723.91
    1 -3 -1 16.3
    1 -3 -1 99.32
    -1 3 1 -10.92
    0 -3 -1 5572.36
    0 3 1 5819.74
    0 3 1 5798.39
    -1 -3 -1 373.77
    1 3 1 330.02
    1 3 1 439.43
    1 3 1 374.66
    2 3 1 306.1
    2 3 1 300.44
    3 3 1 720.12
    3 3 1 937.57
    3 3 1 916.35
    3 3 1 935.53
    -4 -3 -1 570.21
    4 3 1 872.65
    4 3 1 852.14
    4 3 1 767.39
    5 3 1 214.58
    5 3 1 250.45
    6 3 1 22.02
    6 3 1 6.52
    7 3 1 30.62
    7 3 1 13.4
    8 3 1 111.83
    8 3 1 83.27
    7 -4 -1 162.86
    6 -4 -1 71.6
    -6 4 1 98.68
    5 -4 -1 363.08
    5 -4 -1 372.81
    -5 4 1 376.54
    4 -4 -1 87.86
    -4 4 1 805.36
    -4 4 1 121.01
    3 -4 -1 146
    3 -4 -1 155.86
    -3 4 1 220.15
    -3 4 1 148.14
    2 -4 -1 276.71
    1 -4 -1 125.69
    -1 4 1 50.5
    -1 4 1 90.23
    0 4 1 2151.39
    0 4 1 2220.74
    1 4 1 66.37
    2 4 1 2570.4
    2 4 1 2627.81
    2 4 1 2567.41
    2 4 1 2625.29
    3 4 1 1355
    3 4 1 1251.2
    3 4 1 964.21
    3 4 1 1302.81
    4 4 1 8.68
    4 4 1 120.51
    5 4 1 793.99
    5 4 1 778.29
    6 4 1 3.41
    6 4 1 4.89
    7 4 1 181.91
    7 4 1 168.94
    8 4 1 61.22
    8 4 1 49.4
    7 -5 -1 -125.25
    -7 5 1 71.54
    6 -5 -1 67.21
    -6 5 1 42.34
    5 -5 -1 170.88
    -5 5 1 188.04
    -4 5 1 2827.75
    3 -5 -1 272.6
    -3 5 1 768.99
    -3 5 1 280.71
    2 -5 -1 80.61
    -2 5 1 308.79
    -2 5 1 123.02
    1 -5 -1 174.69
    -1 5 1 183.8
    -1 5 1 398.17
    -1 5 1 161.74
    0 -5 -1 149.88
    0 5 1 150.74
    0 5 1 198.45
    -1 -5 -1 127.1
    1 5 1 112.88
    1 5 1 128.93
    1 5 1 132.35
    2 5 1 787.44
    2 5 1 996.56
    2 5 1 777.35
    2 5 1 814.67
    3 5 1 2.91
    3 5 1 51.6
    3 5 1 38.96
    3 5 1 50.17
    4 5 1 58.24
    4 5 1 47.23
    4 5 1 35.92
    4 5 1 123.39
    5 5 1 234.76
    5 5 1 231.83
    6 5 1 101.51
    6 5 1 103.78
    7 5 1 151.34
    7 5 1 139.74
    8 5 1 19.09
    7 -6 -1 -127.66
    6 -6 -1 193.67
    -6 6 1 169.44
    5 -6 -1 169.83
    -5 6 1 146.6
    4 -6 -1 15.51
    -4 6 1 19.91
    3 -6 -1 423.45
    -3 6 1 377.58
    2 -6 -1 17.59
    -2 6 1 0.21
    1 -6 -1 97.39
    -1 6 1 99.37
    -1 6 1 94.75
    0 -6 -1 255.71
    0 6 1 254.7
    0 6 1 217.08
    -1 -6 -1 -16.37
    1 6 1 23.21
    1 6 1 115.08
    2 6 1 539.8
    2 6 1 444.96
    2 6 1 549.11
    3 6 1 79.68
    3 6 1 184.39
    3 6 1 69.37
    3 6 1 79.55
    4 6 1 20.52
    4 6 1 -7.11
    4 6 1 6.74
    5 6 1 72.07
    5 6 1 54.98
    6 6 1 61.29
    6 6 1 80.32
    7 6 1 66.2
    7 6 1 53.08
    6 -7 -1 225.3
    5 -7 -1 47.8
    -5 7 1 42.47
    4 -7 -1 46.74
    -4 7 1 59.34
    3 -7 -1 268.48
    -3 7 1 177.24
    2 -7 -1 39.37
    -2 7 1 104.9
    1 -7 -1 423.28
    -1 7 1 328.09
    0 -7 -1 84.3
    0 7 1 110.49
    1 7 1 310.46
    1 7 1 534.91
    2 7 1 958.79
    2 7 1 820.41
    3 7 1 18.21
    4 7 1 109.75
    4 7 1 134.57
    5 7 1 -16.15
    6 7 1 98.38
    5 -8 -1 -21.3
    4 -8 -1 152.67
    3 -8 -1 130.91
    -3 8 1 12.66
    2 -8 -1 112.73
    -2 8 1 154.32
    1 -8 -1 124.19
    -1 8 1 45.8
    0 -8 -1 149.46
    0 8 1 171.74
    1 8 1 268.1
    2 8 1 68.34
    3 8 1 92.53
    4 8 1 17.48
    3 -9 -1 19.56
    2 -9 -1 -107.44
    1 -9 -1 34.63
    -1 9 1 31.69
    0 9 1 -4.43
    1 9 1 129.67
    2 9 1 78.39
    3 9 1 105.04
    0 -9 2 104.88
    1 -9 2 5.94
    2 -9 2 138.61
    5 8 -2 47.52
    0 -8 2 285.46
    0 -8 2 168.47
    1 -8 2 219.97
    1 -8 2 293.56
    2 -8 2 -1.51
    2 -8 2 -24.51
    3 -8 2 88.31
    3 -8 2 113.08
    4 -8 2 -61.83
    6 7 -2 -18.72
    5 7 -2 242.86
    5 7 -2 181.96
    4 7 -2 112.34
    4 7 -2 132.33
    3 7 -2 203.28
    3 7 -2 224.16
    2 7 -2 46.03
    2 7 -2 39.76
    -2 -7 2 50.81
    1 7 -2 92.29
    -1 -7 2 78.93
    0 7 -2 603.76
    0 -7 2 702.83
    -1 7 -2 63.23
    1 -7 2 -27.13
    2 -7 2 147.92
    3 -7 2 191.8
    4 -7 2 19.04
    4 -7 2 -21.28
    5 -7 2 106.59
    5 -7 2 100.47
    7 6 -2 29.19
    6 6 -2 96.9
    6 6 -2 135.3
    5 6 -2 164.24
    5 6 -2 132.15
    4 6 -2 15.26
    4 6 -2 29.15
    3 6 -2 67.97
    2 6 -2 6.58
    -2 -6 2 -2.82
    1 6 -2 144.33
    0 -6 2 386.62
    -1 6 -2 3.15
    1 -6 2 4.86
    -2 6 -2 446.55
    2 -6 2 472.14
    3 -6 2 4.37
    4 -6 2 109.98
    5 -6 2 32.49
    5 -6 2 37.2
    6 -6 2 9.03
    7 5 -2 25.52
    7 5 -2 24.44
    6 5 -2 261.82
    6 5 -2 223.69
    5 5 -2 249.34
    5 5 -2 285.39
    4 5 -2 35.93
    3 5 -2 835.52
    3 5 -2 789.82
    2 5 -2 40.01
    -2 -5 2 46.83
    1 5 -2 536.56
    -1 -5 2 510.91
    0 5 -2 338.35
    0 5 -2 444.56
    0 -5 2 412.34
    -1 5 -2 332.56
    -2 5 -2 963.43
    2 -5 2 937.48
    -3 5 -2 421.35
    -4 5 -2 27.47
    4 -5 2 50.26
    5 -5 2 35.57
    5 -5 2 12.71
    6 -5 2 35.12
    6 -5 2 83.06
    7 -5 2 -118.94
    8 4 -2 99.63
    7 4 -2 24.87
    7 4 -2 27.2
    6 4 -2 428.03
    6 4 -2 419.49
    5 4 -2 9.85
    5 4 -2 26.21
    4 4 -2 163.64
    -3 -4 2 1386.91
    2 4 -2 398.3
    -2 -4 2 366.13
    1 4 -2 1319.76
    1 4 -2 1019.27
    1 4 -2 1145.68
    0 4 -2 350.61
    0 4 -2 364.25
    0 -4 2 291.97
    -1 4 -2 728.23
    -1 4 -2 425.16
    1 -4 2 495.35
    -2 4 -2 1321.04
    -2 4 -2 1559.31
    2 -4 2 1219.48
    2 -4 2 1343.12
    -3 4 -2 494.61
    3 -4 2 205.67
    3 -4 2 189.58
    -4 4 -2 1555.48
    -5 4 -2 208.54
    5 -4 2 213.55
    5 -4 2 155.68
    5 -4 2 224.06
    6 -4 2 94.54
    6 -4 2 209
    7 -4 2 159.49
    8 3 -2 42.06
    8 3 -2 45.48
    7 3 -2 46.75
    7 3 -2 68.38
    6 3 -2 40.41
    5 3 -2 6.35
    5 3 -2 12.01
    3 3 -2 200.55
    2 3 -2 1758.66
    2 3 -2 1816.23
    -2 -3 2 1814.19
    1 3 -2 737.63
    1 3 -2 799.81
    -1 -3 2 760.11
    0 3 -2 84.36
    0 3 -2 91.09
    0 3 -2 108.75
    0 -3 2 84.75
    -1 3 -2 1160.37
    -1 3 -2 1060.13
    -1 3 -2 1045.02
    1 -3 2 1009.96
    1 -3 2 1034.34
    -2 3 -2 221.55
    2 -3 2 381.49
    -3 3 -2 808.92
    3 -3 2 763.01
    3 -3 2 779.09
    3 -3 2 918.44
    -4 3 -2 376.34
    -4 3 -2 627.04
    4 -3 2 422.8
    4 -3 2 375.61
    -5 3 -2 1522.07
    6 -3 2 559.04
    6 -3 2 670.03
    6 -3 2 513.33
    7 -3 2 121.74
    7 -3 2 127.72
    8 -3 2 49.29
    8 2 -2 1.32
    8 2 -2 21.42
    7 2 -2 177.41
    6 2 -2 216.73
    6 2 -2 218.16
    5 2 -2 12.26
    5 2 -2 8.05
    4 2 -2 42.7
    3 2 -2 5.84
    3 2 -2 26.65
    -3 -2 2 1.55
    2 2 -2 1606.48
    2 2 -2 1708.76
    -2 -2 2 1897.88
    -2 -2 2 1786.01
    1 2 -2 358.51
    -1 -2 2 368.4
    0 2 -2 200.29
    0 2 -2 192.2
    0 -2 2 158.19
    -1 2 -2 336.5
    -1 2 -2 286.3
    -1 2 -2 334.41
    1 -2 2 323.67
    -2 2 -2 34.99
    -2 2 -2 -2.15
    -2 2 -2 36.94
    2 -2 2 6.97
    2 -2 2 42.11
    3 -2 2 410.32
    3 -2 2 462.72
    3 -2 2 474.03
    -4 2 -2 0.37
    4 -2 2 0.36
    4 -2 2 8.53
    4 -2 2 6.3
    -5 2 -2 864.97
    5 -2 2 122.61
    5 -2 2 157.56
    5 -2 2 111.68
    5 -2 2 124.77
    6 -2 2 291.41
    6 -2 2 331.1
    6 -2 2 250.65
    7 -2 2 27
    7 -2 2 17.98
    8 -2 2 111.38
    8 -2 2 111.19
    8 1 -2 30.37
    8 1 -2 9.3
    7 1 -2 311.05
    7 1 -2 335.73
    6 1 -2 457.31
    6 1 -2 416.07
    5 1 -2 242.55
    5 1 -2 199.47
    -5 -1 2 -16.88
    4 1 -2 607.13
    -4 -1 2 751.69
    3 1 -2 8.91
    3 1 -2 119.56
    -3 -1 2 106.39
    -3 -1 2 137.37
    2 1 -2 3307.18
    -2 -1 2 3954.08
    -2 -1 2 4145.37
    1 1 -2 100.09
    1 1 -2 158.49
    -1 -1 2 154.22
    -1 -1 2 110.98
    0 1 -2 1429.24
    0 1 -2 1470.66
    0 -1 2 1549.09
    0 -1 2 1371.6
    -1 1 -2 587.13
    -1 1 -2 707.82
    1 -1 2 710.84
    -2 1 -2 387.54
    2 -1 2 367.72
    2 -1 2 405.48
    -3 1 -2 1205.72
    3 -1 2 1083.62
    3 -1 2 1120.3
    -4 1 -2 -25.27
    4 -1 2 5.07
    4 -1 2 1.15
    4 -1 2 -18.63
    4 -1 2 -0.39
    -5 1 -2 751.6
    5 -1 2 181.31
    5 -1 2 121.89
    5 -1 2 173.54
    6 -1 2 257.51
    6 -1 2 238.47
    7 -1 2 24.81
    8 -1 2 91.92
    8 -1 2 62.23
    9 -1 2 -101.87
    8 0 -2 102.9
    8 0 -2 99.87
    7 0 -2 140.41
    7 0 -2 123.19
    6 0 -2 5.66
    6 0 -2 20.44
    5 0 -2 269.95
    5 0 -2 304.12
    -5 0 2 169.33
    -4 0 2 144.46
    3 0 -2 229.43
    -3 0 2 228.88
    -3 0 2 179.85
    2 0 -2 2764.59
    -2 0 2 3178.68
    -2 0 2 3162.72
    -2 0 2 3263.85
    -2 0 2 3371.5
    -2 0 2 2810.24
    -1 0 2 95.26
    -1 0 2 73.77
    0 0 -2 2681.26
    0 0 2 2663.12
    -1 0 -2 2346.47
    1 0 2 2318.44
    1 0 2 2101.92
    1 0 2 2192.1
    1 0 2 2274.4
    -2 0 -2 372.69
    2 0 2 379.81
    2 0 2 339.42
    2 0 2 316.82
    -3 0 -2 3454.75
    -3 0 -2 3815.08
    3 0 2 3909.22
    3 0 2 3654.12
    3 0 2 3814.26
    -4 0 -2 612.66
    4 0 2 329.27
    4 0 2 310.7
    4 0 2 359.81
    -5 0 -2 1315.52
    5 0 2 843.61
    -6 0 -2 441.51
    6 0 2 404.01
    6 0 2 341.67
    7 0 2 54.47
    7 0 2 62.73
    8 0 2 140.98
    8 0 2 171.87
    9 0 2 2
    8 -1 -2 25.77
    7 -1 -2 166.18
    7 -1 -2 132.48
    6 -1 -2 14.26
    6 -1 -2 23.78
    5 -1 -2 252.33
    5 -1 -2 182.22
    5 -1 -2 201.81
    -5 1 2 477.4
    4 -1 -2 16.16
    4 -1 -2 5.12
    3 -1 -2 1018.52
    -3 1 2 908.05
    2 -1 -2 891.72
    2 -1 -2 955.54
    -2 1 2 902.43
    1 -1 -2 219.22
    -1 1 2 240.94
    -1 1 2 235.88
    -1 1 2 263.06
    0 -1 -2 880.24
    0 1 2 850.69
    0 1 2 839.87
    0 1 2 860.51
    1 1 2 47.08
    1 1 2 46.47
    1 1 2 55.77
    -2 -1 -2 314.37
    -2 -1 -2 316.93
    2 1 2 366.64
    2 1 2 340.12
    2 1 2 348.09
    -3 -1 -2 64.29
    -3 -1 -2 34.47
    -3 -1 -2 -6.08
    3 1 2 46.62
    3 1 2 33.27
    3 1 2 44.52
    -4 -1 -2 1513.57
    4 1 2 1257.36
    4 1 2 1226.14
    -5 -1 -2 1212.61
    5 1 2 836.33
    5 1 2 808.16
    -6 -1 -2 487.47
    7 1 2 178.4
    7 1 2 194.74
    8 1 2 59.03
    8 1 2 99.85
    9 1 2 47.13
    8 -2 -2 155.9
    7 -2 -2 50.32
    6 -2 -2 -25.59
    5 -2 -2 242.27
    -5 2 2 628.42
    4 -2 -2 102.75
    -4 2 2 99.85
    3 -2 -2 592.06
    3 -2 -2 702.77
    -3 2 2 544.27
    2 -2 -2 179.82
    2 -2 -2 171.7
    -2 2 2 192.13
    1 -2 -2 114.04
    1 -2 -2 81.1
    -1 2 2 90.17
    0 -2 -2 3573.4
    0 -2 -2 3471.77
    0 2 2 3190.34
    0 2 2 3527.73
    0 2 2 3436.69
    0 2 2 3544.88
    -1 -2 -2 337.6
    1 2 2 285.35
    1 2 2 346.47
    1 2 2 334.14
    1 2 2 307.27
    1 2 2 352.78
    -2 -2 -2 139.95
    -2 -2 -2 186.02
    2 2 2 155.87
    2 2 2 164.52
    2 2 2 157.05
    -3 -2 -2 -35.16
    -3 -2 -2 11.7
    3 2 2 29.81
    3 2 2 11.2
    3 2 2 20.69
    -4 -2 -2 689.15
    4 2 2 531.06
    4 2 2 509.39
    -5 -2 -2 934.39
    5 2 2 401.42
    6 2 2 -13.48
    6 2 2 3.07
    7 2 2 91.05
    7 2 2 133.53
    8 2 2 33.35
    8 2 2 30.61
    9 2 2 42.62
    -8 3 2 70.07
    7 -3 -2 -170.8
    6 -3 -2 109.79
    6 -3 -2 116.51
    5 -3 -2 279.47
    -5 3 2 605.23
    4 -3 -2 959.43
    -4 3 2 898.24
    3 -3 -2 455.59
    3 -3 -2 458.88
    2 -3 -2 31.08
    2 -3 -2 20.69
    2 -3 -2 -8.84
    -2 3 2 74.15
    -2 3 2 21.69
    1 -3 -2 3004.16
    -1 3 2 3143.23
    -1 3 2 2898.61
    -1 3 2 3064.66
    0 -3 -2 5229.47
    0 -3 -2 6045.27
    0 3 2 6301.46
    0 3 2 6227.39
    -1 -3 -2 840.73
    1 3 2 907.55
    1 3 2 880.95
    1 3 2 797.14
    2 3 2 285.39
    2 3 2 269.41
    3 3 2 12.18
    3 3 2 10.13
    3 3 2 13.04
    3 3 2 30.59
    -4 -3 -2 1472.83
    4 3 2 1141.31
    4 3 2 1166.36
    4 3 2 1095.1
    5 3 2 180.21
    5 3 2 165.45
    6 3 2 168.98
    6 3 2 139
    7 3 2 107.83
    7 3 2 108.06
    8 3 2 52.64
    8 3 2 35.77
    7 -4 -2 75.8
    -7 4 2 30.58
    6 -4 -2 66.27
    -6 4 2 34.93
    5 -4 -2 69.53
    -5 4 2 51.18
    4 -4 -2 413.82
    4 -4 -2 539.92
    -4 4 2 388.14
    -4 4 2 481.59
    3 -4 -2 32.6
    -3 4 2 23.86
    -3 4 2 88.64
    2 -4 -2 298.64
    -2 4 2 382.36
    -2 4 2 330.93
    1 -4 -2 2560.72
    1 -4 -2 2183.99
    -1 4 2 2689.73
    -1 4 2 2780.37
    -1 4 2 2740.15
    0 -4 -2 100.98
    0 4 2 240.55
    1 4 2 2302.34
    1 4 2 2565.06
    1 4 2 2470.93
    2 4 2 -5.52
    2 4 2 5.97
    2 4 2 5.55
    3 4 2 88.79
    3 4 2 88.8
    3 4 2 93.68
    3 4 2 55.25
    4 4 2 1194.45
    4 4 2 1156.56
    4 4 2 1153.36
    4 4 2 957.05
    5 4 2 22.12
    5 4 2 -5.86
    5 4 2 2.53
    6 4 2 392.75
    6 4 2 381.71
    7 4 2 88.25
    7 4 2 105.61
    8 4 2 0.89
    8 4 2 -1.41
    7 -5 -2 -108.99
    -7 5 2 30.37
    6 -5 -2 78.04
    -6 5 2 37.64
    5 -5 -2 -5.9
    -5 5 2 -0.46
    4 -5 -2 98.49
    -4 5 2 154.29
    3 -5 -2 3.82
    -3 5 2 4.67
    -3 5 2 -127.46
    -2 5 2 -118.43
    -2 5 2 -66.66
    1 -5 -2 559
    -1 5 2 521.41
    -1 5 2 550.67
    -1 5 2 649.52
    0 -5 -2 9.06
    0 5 2 -8.57
    0 5 2 3
    -1 -5 -2 518.72
    1 5 2 534.66
    1 5 2 468.06
    2 5 2 4.69
    2 5 2 7.86
    3 5 2 131.32
    3 5 2 172.86
    3 5 2 141.39
    3 5 2 189.21
    4 5 2 426.03
    4 5 2 501.49
    4 5 2 464.45
    4 5 2 479.49
    5 5 2 68.64
    5 5 2 67.08
    6 5 2 243.76
    6 5 2 257.02
    7 5 2 -0.75
    7 5 2 -6.45
    8 5 2 45.18
    6 -6 -2 21.07
    -6 6 2 31.65
    5 -6 -2 52.65
    -5 6 2 72.64
    4 -6 -2 322.03
    -4 6 2 293.43
    3 -6 -2 23.62
    -3 6 2 2.05
    2 -6 -2 463.52
    -2 6 2 229.41
    -2 6 2 449.5
    1 -6 -2 348.74
    -1 6 2 310.55
    -1 6 2 369.04
    0 -6 -2 14.76
    0 6 2 -18.38
    0 6 2 27.42
    -1 -6 -2 327.2
    1 6 2 324.23
    1 6 2 389.84
    2 6 2 -121.17
    2 6 2 17.27
    3 6 2 176.04
    3 6 2 206.07
    3 6 2 254.65
    4 6 2 230.29
    4 6 2 249.55
    4 6 2 251.88
    4 6 2 180.72
    5 6 2 42.82
    5 6 2 39.69
    6 6 2 118.13
    6 6 2 142.99
    7 6 2 -16.76
    6 -7 -2 45.67
    5 -7 -2 133.73
    -5 7 2 126.45
    4 -7 -2 157.65
    -4 7 2 177.15
    3 -7 -2 108.21
    -3 7 2 203.36
    2 -7 -2 774.87
    -2 7 2 631.75
    1 -7 -2 5.92
    -1 7 2 -14.62
    -1 7 2 14.07
    0 -7 -2 264.79
    0 7 2 317.98
    0 7 2 390.1
    1 7 2 116.55
    1 7 2 271.42
    2 7 2 366.26
    2 7 2 353.87
    3 7 2 239.03
    3 7 2 324.45
    4 7 2 20.8
    5 7 2 212.44
    6 7 2 99.98
    5 -8 -2 81.97
    4 -8 -2 77.49
    -4 8 2 23.28
    3 -8 -2 90.03
    -3 8 2 91.97
    2 -8 -2 154
    -2 8 2 66.74
    1 -8 -2 -25.7
    -1 8 2 5.85
    0 -8 -2 53.44
    0 8 2 16.92
    1 8 2 34.76
    2 8 2 256.18
    3 8 2 51.58
    4 8 2 56.11
    3 -9 -2 46.33
    2 -9 -2 249.78
    -2 9 2 114.02
    1 -9 -2 -109.69
    -1 9 2 -4.39
    0 9 2 13.17
    1 9 2 14.73
    2 9 2 83.8
    3 9 2 33.49
    2 -9 3 68.63
    4 8 -3 39.68
    -1 -8 3 122.11
    0 -8 3 107.03
    1 -8 3 34.41
    1 -8 3 9.14
    2 -8 3 128.64
    2 -8 3 47.23
    3 -8 3 -15.32
    3 -8 3 10.91
    4 -8 3 245.63
    5 7 -3 3.26
    5 7 -3 3.51
    4 7 -3 253.52
    4 7 -3 245.39
    3 7 -3 80.09
    2 7 -3 -19.15
    -2 -7 3 10.76
    -1 -7 3 157.15
    0 -7 3 22.27
    0 -7 3 57.64
    1 -7 3 457.69
    1 -7 3 278.6
    2 -7 3 166.13
    2 -7 3 87.68
    3 -7 3 50.5
    3 -7 3 18.97
    4 -7 3 637.96
    4 -7 3 388.85
    5 -7 3 -46.86
    6 6 -3 35.88
    6 6 -3 -5.36
    5 6 -3 -0.04
    5 6 -3 13.26
    4 6 -3 493.22
    3 6 -3 66.94
    -2 -6 3 88.04
    1 6 -3 98.34
    -1 -6 3 72.04
    -1 -6 3 207.43
    0 6 -3 35.39
    0 -6 3 38.82
    0 -6 3 103.89
    1 -6 3 273.61
    2 -6 3 104.45
    3 -6 3 79.49
    3 -6 3 76.45
    4 -6 3 174.75
    4 -6 3 258.08
    5 -6 3 58.45
    6 -6 3 142.77
    7 5 -3 126.94
    7 5 -3 70.44
    6 5 -3 49.68
    6 5 -3 85.55
    5 5 -3 86.53
    5 5 -3 81.62
    4 5 -3 1005.23
    2 5 -3 135.3
    -2 -5 3 154.18
    1 5 -3 341.71
    -1 -5 3 411.86
    -1 -5 3 332.56
    0 5 -3 182.16
    0 5 -3 111.62
    -1 5 -3 557.53
    -1 5 -3 1317.66
    1 -5 3 643.57
    -2 5 -3 -836.08
    2 -5 3 42.65
    -3 5 -3 -46.63
    4 -5 3 132.9
    4 -5 3 106.21
    5 -5 3 69.7
    5 -5 3 48.64
    6 -5 3 -44.6
    6 -5 3 28.6
    7 -5 3 7.1
    7 4 -3 69.27
    7 4 -3 74.73
    6 4 -3 33.43
    6 4 -3 11.39
    5 4 -3 576.61
    5 4 -3 561.79
    4 4 -3 788.65
    -3 -4 3 5.64
    2 4 -3 641.32
    -2 -4 3 678.53
    1 4 -3 72.95
    1 4 -3 -23.6
    -1 -4 3 81.34
    -1 -4 3 58.31
    0 4 -3 344.68
    0 -4 3 461.23
    -1 4 -3 1410.72
    -1 4 -3 1035.15
    1 -4 3 928.51
    -2 4 -3 563.94
    -2 4 -3 133.31
    2 -4 3 219.42
    -3 4 -3 1496.75
    -3 4 -3 2705.33
    3 -4 3 1503.47
    3 -4 3 1687.24
    -4 4 -3 -105.97
    4 -4 3 242.13
    4 -4 3 343.37
    4 -4 3 261.28
    5 -4 3 157.95
    5 -4 3 166.9
    5 -4 3 77.27
    6 -4 3 68.49
    6 -4 3 176.14
    7 -4 3 -22.19
    8 3 -3 7.92
    8 3 -3 -18.02
    7 3 -3 31.95
    7 3 -3 37.02
    6 3 -3 242.07
    6 3 -3 243.77
    5 3 -3 303.47
    4 3 -3 254.43
    -3 -3 3 179.58
    2 3 -3 1372.02
    -2 -3 3 1044.62
    1 3 -3 298.21
    1 3 -3 357.2
    -1 -3 3 216.54
    -1 -3 3 287.45
    0 3 -3 258.45
    0 -3 3 263.46
    0 -3 3 241.66
    -1 3 -3 37.5
    -1 3 -3 -0.3
    1 -3 3 -2.84
    1 -3 3 -14.5
    -2 3 -3 3709.46
    2 -3 3 3003.22
    2 -3 3 3243.31
    -3 3 -3 718.22
    -3 3 -3 674.66
    3 -3 3 657.03
    3 -3 3 632.21
    -4 3 -3 8.37
    -4 3 -3 -379.88
    4 -3 3 4.14
    4 -3 3 4.47
    4 -3 3 20.64
    4 -3 3 -14.3
    -5 3 -3 79.64
    5 -3 3 87.83
    5 -3 3 35.01
    5 -3 3 95.06
    5 -3 3 60.1
    6 -3 3 20.1
    6 -3 3 64.1
    7 -3 3 124.89
    7 -3 3 222.33
    7 -3 3 166.38
    8 -3 3 69.15
    8 2 -3 28.44
    8 2 -3 17.06
    7 2 -3 95.82
    7 2 -3 94.29
    6 2 -3 400.1
    6 2 -3 410.35
    5 2 -3 147.23
    5 2 -3 188.65
    4 2 -3 69.45
    -3 -2 3 909.36
    2 2 -3 380.59
    -2 -2 3 400.04
    -2 -2 3 391.39
    -1 -2 3 55.8
    0 2 -3 162.41
    0 2 -3 190.39
    0 -2 3 194.1
    0 -2 3 180.13
    -1 2 -3 19.57
    -1 2 -3 8.87
    1 -2 3 -14.63
    -2 2 -3 2494.21
    -2 2 -3 2937.79
    2 -2 3 2554.02
    2 -2 3 2511.26
    2 -2 3 2571.56
    -3 2 -3 118.86
    3 -2 3 190.33
    3 -2 3 175.96
    -4 2 -3 34.76
    4 -2 3 40.74
    4 -2 3 34.96
    4 -2 3 20.04
    4 -2 3 31.23
    -5 2 -3 1352.47
    5 -2 3 156.56
    5 -2 3 184.41
    5 -2 3 138.16
    5 -2 3 207.25
    6 -2 3 -0.72
    6 -2 3 -17.54
    6 -2 3 2.22
    7 -2 3 171.07
    7 -2 3 168.13
    8 -2 3 4.61
    8 -2 3 -0.03
    8 1 -3 130.29
    8 1 -3 112.76
    7 1 -3 -8.14
    7 1 -3 9.88
    6 1 -3 489.64
    6 1 -3 432.6
    5 1 -3 182.51
    5 1 -3 173.14
    4 1 -3 -5.11
    3 1 -3 2946
    -3 -1 3 2759.47
    -3 -1 3 2636.66
    -2 -1 3 414.3
    -2 -1 3 330.07
    1 1 -3 1764.82
    1 1 -3 1484.54
    -1 -1 3 1676.39
    -1 -1 3 1699.01
    0 1 -3 523.25
    0 -1 3 566.38
    0 -1 3 533.87
    -1 1 -3 234.68
    1 -1 3 209.84
    1 -1 3 242.71
    -2 1 -3 4220.28
    -2 1 -3 3752.16
    2 -1 3 3930.25
    2 -1 3 3728.67
    2 -1 3 3377.31
    -3 1 -3 -2.1
    3 -1 3 -2.69
    3 -1 3 17.63
    -4 1 -3 261.38
    4 -1 3 120.66
    4 -1 3 114.64
    4 -1 3 123.16
    4 -1 3 122.16
    -5 1 -3 18.66
    5 -1 3 305.9
    5 -1 3 243.83
    5 -1 3 307.21
    6 -1 3 12.55
    6 -1 3 7.47
    7 -1 3 145.51
    7 -1 3 131.95
    8 -1 3 -9.01
    8 -1 3 -2.73
    9 -1 3 35.61
    8 0 -3 -21.18
    8 0 -3 19.01
    7 0 -3 25.69
    7 0 -3 16.79
    6 0 -3 229.41
    6 0 -3 279.38
    5 0 -3 67.65
    5 0 -3 68.79
    -5 0 3 220.75
    4 0 -3 219.53
    -4 0 3 265.21
    3 0 -3 1207.17
    -3 0 3 1247.19
    -3 0 3 1306.28
    -3 0 3 1313.51
    2 0 -3 60.51
    -2 0 3 41.43
    -2 0 3 60.03
    1 0 -3 2636.96
    -1 0 3 2579.47
    -1 0 3 2341.99
    -1 0 3 2598.11
    0 0 -3 29.27
    0 0 3 20.53
    -1 0 -3 2638.86
    1 0 3 2434.78
    1 0 3 2502.3
    1 0 3 2363.48
    1 0 3 2589.64
    -2 0 -3 5370.48
    -2 0 -3 5032.67
    2 0 3 5163.89
    2 0 3 5093.11
    2 0 3 5288.5
    -3 0 -3 98.23
    3 0 3 65.28
    3 0 3 58.66
    3 0 3 95.66
    3 0 3 109
    -4 0 -3 1195.41
    4 0 3 1386.7
    4 0 3 1303.47
    4 0 3 1420.72
    -5 0 -3 21.51
    5 0 3 102.1
    6 0 3 110.67
    7 0 3 292.08
    7 0 3 273.8
    8 0 3 39.97
    8 0 3 30.72
    9 0 3 70.39
    8 -1 -3 14.98
    7 -1 -3 17.53
    7 -1 -3 41.59
    6 -1 -3 237.79
    6 -1 -3 255.1
    -5 1 3 570.59
    4 -1 -3 136.91
    4 -1 -3 165.94
    4 -1 -3 143.42
    -4 1 3 174.96
    3 -1 -3 138.67
    2 -1 -3 33.69
    -2 1 3 19.04
    -2 1 3 18.5
    -2 1 3 -4.67
    1 -1 -3 5.21
    -1 1 3 30.77
    -1 1 3 42.44
    0 1 3 1774.34
    0 1 3 1706.76
    0 1 3 1733.19
    0 1 3 1790.27
    1 1 3 239.23
    1 1 3 280.27
    1 1 3 231.54
    1 1 3 246.06
    1 1 3 268.1
    -2 -1 -3 1265.26
    2 1 3 1518.19
    2 1 3 1494.51
    2 1 3 1398.41
    -3 -1 -3 652.72
    -3 -1 -3 624.03
    -3 -1 -3 554.76
    3 1 3 657.5
    3 1 3 619.28
    4 1 3 640.35
    4 1 3 775.31
    4 1 3 868.45
    -5 -1 -3 337.48
    -6 -1 -3 -691.51
    7 1 3 95.57
    7 1 3 66.74
    8 1 3 213.35
    8 1 3 219.98
    9 1 3 58.87
    7 -2 -3 136.56
    6 -2 -3 347.29
    6 -2 -3 347.58
    -5 2 3 721.46
    4 -2 -3 591.91
    4 -2 -3 559.65
    -4 2 3 685.01
    3 -2 -3 407.32
    2 -2 -3 33.5
    2 -2 -3 157.19
    -2 2 3 98.08
    -2 2 3 195.88
    1 -2 -3 445.11
    1 -2 -3 373.54
    1 -2 -3 410.56
    -1 2 3 402.64
    -1 2 3 379.76
    -1 2 3 389.77
    0 -2 -3 308.14
    0 -2 -3 257.11
    0 2 3 326.14
    0 2 3 333.8
    0 2 3 330.52
    0 2 3 384.18
    -1 -2 -3 326.62
    1 2 3 330.06
    1 2 3 337.27
    1 2 3 333.1
    1 2 3 346.42
    1 2 3 332.49
    2 2 3 441.97
    2 2 3 427.98
    2 2 3 442.86
    2 2 3 444.15
    -3 -2 -3 729.3
    3 2 3 768.18
    3 2 3 752.83
    3 2 3 825.13
    3 2 3 733.78
    3 2 3 838.24
    -4 -2 -3 -34.28
    4 2 3 136.14
    4 2 3 170.28
    -5 -2 -3 135.86
    6 2 3 45.74
    6 2 3 72.11
    7 2 3 2.6
    7 2 3 -16.97
    8 2 3 182.14
    8 2 3 189.39
    9 2 3 30.27
    6 -3 -3 61.29
    6 -3 -3 120.1
    5 -3 -3 389.47
    5 -3 -3 330.26
    4 -3 -3 781.2
    4 -3 -3 590.81
    3 -3 -3 16.19
    -3 3 3 6.11
    2 -3 -3 1646.23
    -2 3 3 1458.8
    -2 3 3 1486.74
    1 -3 -3 412.49
    -1 3 3 480.3
    -1 3 3 344.53
    0 -3 -3 1464.23
    0 3 3 1516.38
    0 3 3 1506.66
    -1 -3 -3 1723.73
    1 3 3 1543.19
    1 3 3 1768.22
    1 3 3 1705.53
    2 3 3 11.33
    2 3 3 19.21
    2 3 3 19.2
    3 3 3 1250.8
    3 3 3 1297.44
    3 3 3 1276.91
    3 3 3 1067.4
    -4 -3 -3 222.54
    4 3 3 -4.63
    4 3 3 53.27
    4 3 3 69.23
    4 3 3 67.79
    5 3 3 183.33
    5 3 3 256.36
    6 3 3 123.06
    6 3 3 164.23
    7 3 3 3.21
    7 3 3 1.86
    8 3 3 109.17
    8 3 3 149.12
    7 -4 -3 96.02
    -7 4 3 46.84
    6 -4 -3 26.83
    -6 4 3 15.22
    5 -4 -3 174.16
    -5 4 3 173.05
    4 -4 -3 164.34
    -4 4 3 623.94
    3 -4 -3 214.33
    -3 4 3 427.04
    2 -4 -3 111.24
    -2 4 3 89.88
    -2 4 3 166.08
    -2 4 3 188.21
    1 -4 -3 48.36
    1 -4 -3 53.66
    -1 4 3 111.63
    0 4 3 2141.92
    0 4 3 2135.4
    1 4 3 772.18
    1 4 3 852.89
    2 4 3 234.55
    2 4 3 246.93
    2 4 3 278.72
    3 4 3 588
    3 4 3 561.84
    3 4 3 585
    3 4 3 607.4
    4 4 3 -98.44
    4 4 3 7.19
    4 4 3 11.15
    4 4 3 4.75
    5 4 3 1025.84
    5 4 3 948.19
    5 4 3 868.21
    6 4 3 37.09
    6 4 3 47.85
    7 4 3 151.52
    7 4 3 103.43
    8 4 3 230.11
    8 4 3 200.37
    7 -5 -3 -73.48
    -7 5 3 16.8
    6 -5 -3 31.82
    -6 5 3 18.71
    5 -5 -3 142.64
    -5 5 3 179.8
    4 -5 -3 86.92
    -4 5 3 35.65
    3 -5 -3 39.4
    -3 5 3 -139.22
    -2 5 3 156.32
    -2 5 3 255.37
    1 -5 -3 13.1
    -1 5 3 44.4
    -1 5 3 5.97
    0 -5 -3 2049.29
    0 5 3 2238.21
    0 5 3 2120.58
    -1 -5 -3 53.5
    1 5 3 36.49
    1 5 3 98.07
    2 5 3 201.63
    2 5 3 80.93
    3 5 3 127.12
    3 5 3 32.32
    3 5 3 44.72
    3 5 3 32.98
    4 5 3 13
    4 5 3 16.18
    4 5 3 23
    4 5 3 77.48
    5 5 3 136.68
    5 5 3 175.3
    5 5 3 186.14
    5 5 3 197.42
    6 5 3 45.14
    6 5 3 43.53
    7 5 3 94.65
    7 5 3 76.51
    8 5 3 103.45
    6 -6 -3 13.56
    5 -6 -3 268.51
    4 -6 -3 10.06
    -4 6 3 8.76
    3 -6 -3 117
    -3 6 3 109.41
    2 -6 -3 6.49
    -2 6 3 42.76
    -2 6 3 1.02
    1 -6 -3 261.01
    -1 6 3 345.25
    -1 6 3 288.5
    0 -6 -3 1569.59
    0 6 3 1525.16
    0 6 3 1582.93
    -1 -6 -3 19.69
    1 6 3 24.46
    1 6 3 28.29
    2 6 3 221.63
    2 6 3 141.9
    3 6 3 218.51
    3 6 3 292.96
    4 6 3 149.31
    5 6 3 158.57
    5 6 3 337.05
    5 6 3 153.01
    6 6 3 77.84
    7 6 3 117.23
    6 -7 -3 107.1
    5 -7 -3 44.98
    -5 7 3 56.78
    4 -7 -3 37.71
    -4 7 3 61.95
    3 -7 -3 103.57
    -3 7 3 72.44
    2 -7 -3 4.15
    -2 7 3 -60.25
    1 -7 -3 669.59
    -1 7 3 457.11
    -1 7 3 632.89
    0 -7 -3 345.41
    0 7 3 227.94
    0 7 3 281.5
    1 7 3 594.26
    1 7 3 507.68
    2 7 3 579.42
    2 7 3 334.37
    3 7 3 -71.62
    3 7 3 1.77
    4 7 3 143.28
    4 7 3 413.03
    5 7 3 117.9
    6 7 3 115.41
    4 -8 -3 3.73
    -4 8 3 19.84
    3 -8 -3 18.44
    -3 8 3 52.02
    2 -8 -3 9.87
    1 -8 -3 160.13
    -1 8 3 167.91
    0 -8 -3 -18.78
    0 8 3 7.44
    0 8 3 -22.71
    1 8 3 334.38
    1 8 3 241.69
    2 8 3 128.23
    2 8 3 57.11
    3 8 3 168.89
    4 8 3 100.42
    3 -9 -3 87.87
    2 -9 -3 -47.04
    -2 9 3 61.41
    1 -9 -3 56.46
    -1 9 3 85.43
    0 9 3 22.9
    1 9 3 90.94
    2 9 3 5.45
    3 9 3 0.86
    3 8 -4 28.88
    -1 -8 4 195.04
    0 -8 4 138.64
    1 -8 4 270.6
    1 -8 4 236.33
    2 -8 4 -60.18
    3 -8 4 286.71
    5 7 -4 61.61
    4 7 -4 21.3
    4 7 -4 15.84
    3 7 -4 62.29
    -1 -7 4 13.32
    0 -7 4 857.06
    0 -7 4 800.89
    1 -7 4 46.93
    2 -7 4 180.15
    3 -7 4 95.17
    3 -7 4 114.49
    4 -7 4 2.18
    4 -7 4 15.05
    5 -7 4 131.47
    6 6 -4 -4.08
    5 6 -4 93.22
    5 6 -4 74.93
    4 6 -4 3.51
    3 6 -4 52.85
    -2 -6 4 29.13
    -1 -6 4 -123.63
    -1 -6 4 11.84
    0 -6 4 651.18
    0 -6 4 617.78
    1 -6 4 54.45
    2 -6 4 99.04
    2 -6 4 82.58
    3 -6 4 55.76
    3 -6 4 24.73
    4 -6 4 94.35
    4 -6 4 174.74
    5 -6 4 282.35
    5 -6 4 256.25
    6 -6 4 65.08
    7 5 -4 62.04
    6 5 -4 -7.84
    6 5 -4 14.44
    5 5 -4 340.58
    5 5 -4 331.72
    4 5 -4 0.78
    -2 -5 4 57.02
    -1 -5 4 151.41
    -1 -5 4 241.47
    0 5 -4 1912.41
    0 -5 4 1036.87
    0 -5 4 1173.03
    -1 5 -4 -638.6
    1 -5 4 12.92
    1 -5 4 20.97
    -2 5 -4 183.36
    2 -5 4 38.21
    2 -5 4 19.03
    3 -5 4 26.86
    3 -5 4 3.37
    4 -5 4 188.4
    5 -5 4 347.07
    5 -5 4 289.24
    6 -5 4 133.2
    7 -5 4 33.91
    7 4 -4 -4.47
    7 4 -4 -0.85
    6 4 -4 49.4
    5 4 -4 183.39
    4 4 -4 107.72
    -3 -4 4 509.62
    -2 -4 4 11.74
    -1 -4 4 973.82
    -1 -4 4 995.23
    0 4 -4 2645.29
    0 4 -4 2153.99
    0 -4 4 2304.91
    0 -4 4 2015.12
    -1 4 -4 638.62
    1 -4 4 603.92
    -2 4 -4 1062.31
    2 -4 4 415.75
    2 -4 4 451.5
    2 -4 4 500.47
    -3 4 -4 601.67
    4 -4 4 425.37
    5 -4 4 63.52
    5 -4 4 35.64
    6 -4 4 370.14
    6 -4 4 280.83
    6 -4 4 177.49
    7 -4 4 230.44
    8 3 -4 34.63
    7 3 -4 18.36
    7 3 -4 3.7
    6 3 -4 154.54
    6 3 -4 123.73
    5 3 -4 40.08
    4 3 -4 365.1
    -3 -3 4 19.11
    -2 -3 4 569.18
    -1 -3 4 352.92
    -1 -3 4 313.89
    0 -3 4 85.9
    0 -3 4 97.43
    -1 3 -4 492.18
    1 -3 4 355.15
    1 -3 4 426.63
    1 -3 4 415.76
    -2 3 -4 238.63
    2 -3 4 309.16
    2 -3 4 208.52
    -3 3 -4 182.43
    3 -3 4 50.22
    3 -3 4 39.39
    4 -3 4 598.09
    4 -3 4 565.41
    4 -3 4 595.19
    4 -3 4 618.49
    5 -3 4 -14.7
    5 -3 4 -13.62
    5 -3 4 -2.13
    5 -3 4 6.98
    6 -3 4 470.11
    6 -3 4 381.03
    6 -3 4 354.09
    7 -3 4 -153.98
    7 -3 4 77
    8 2 -4 46.01
    8 2 -4 41.46
    7 2 -4 48.76
    7 2 -4 40.62
    6 2 -4 155.82
    6 2 -4 175.17
    5 2 -4 -1.23
    4 2 -4 308.57
    -3 -2 4 492.64
    -2 -2 4 387.1
    -1 -2 4 917.46
    0 -2 4 13.97
    0 -2 4 16.83
    1 -2 4 786.96
    1 -2 4 845.1
    1 -2 4 866.38
    -2 2 -4 -79.35
    2 -2 4 20.62
    2 -2 4 -3.4
    3 -2 4 443.97
    3 -2 4 475.65
    3 -2 4 569.54
    -4 2 -4 -248.89
    4 -2 4 51.45
    -5 2 -4 -999.9
    5 -2 4 6.63
    5 -2 4 18.15
    5 -2 4 31.01
    6 -2 4 149.96
    6 -2 4 187
    6 -2 4 96.87
    7 -2 4 -12.87
    7 -2 4 14.48
    8 -2 4 34.8
    8 -2 4 73.49
    8 1 -4 41.11
    8 1 -4 10.89
    7 1 -4 232.84
    6 1 -4 55.39
    5 1 -4 413.7
    4 1 -4 988.64
    -3 -1 4 107.9
    -2 -1 4 2795.93
    -2 -1 4 2685.53
    1 1 -4 1118.11
    1 1 -4 890.48
    -1 -1 4 958.41
    -1 -1 4 867.63
    0 1 -4 89.28
    0 -1 4 91.14
    0 -1 4 100.88
    -1 1 -4 2008.45
    1 -1 4 2074.1
    1 -1 4 2368.86
    -2 1 -4 41.36
    3 -1 4 1936.98
    3 -1 4 1879.84
    3 -1 4 2053.5
    3 -1 4 1975.95
    -4 1 -4 271.52
    4 -1 4 226.78
    4 -1 4 225.15
    4 -1 4 195.46
    4 -1 4 214.99
    -5 1 -4 544.27
    6 -1 4 323.68
    6 -1 4 398.95
    6 -1 4 324.4
    7 -1 4 -3.63
    7 -1 4 6.65
    8 -1 4 26.67
    8 -1 4 32.04
    8 0 -4 6.05
    8 0 -4 -10.01
    7 0 -4 111.55
    7 0 -4 149.91
    6 0 -4 53.38
    6 0 -4 36.64
    5 0 -4 141.03
    5 0 -4 140.31
    4 0 -4 156.92
    3 0 -4 315.69
    -3 0 4 275.24
    -3 0 4 315.95
    -2 0 4 4241.14
    -2 0 4 4564.44
    -2 0 4 4831.17
    1 0 -4 57.46
    -1 0 4 15.5
    -1 0 4 2.98
    -1 0 4 10.67
    0 0 -4 212.1
    0 0 4 222.74
    0 0 4 261.85
    -1 0 -4 1296.17
    1 0 4 1476.07
    1 0 4 1264.62
    2 0 4 1081.07
    2 0 4 988.96
    2 0 4 1130.42
    -3 0 -4 2731.42
    3 0 4 2514.87
    3 0 4 2348.59
    3 0 4 2380.98
    -4 0 -4 -11.18
    4 0 4 -4.14
    4 0 4 9.71
    4 0 4 -5.25
    -5 0 -4 723.54
    5 0 4 368.03
    5 0 4 342.84
    6 0 4 821.4
    6 0 4 695.89
    7 0 4 19.48
    7 0 4 38.33
    8 0 4 54.64
    8 0 4 49.37
    9 0 4 -6.41
    7 -1 -4 75.53
    6 -1 -4 -25.45
    6 -1 -4 13.53
    5 -1 -4 8.76
    5 -1 -4 1.88
    5 -1 -4 -8.02
    4 -1 -4 2.83
    4 -1 -4 -1.9
    -4 1 4 -297.7
    3 -1 -4 433.16
    -3 1 4 531.02
    -3 1 4 431.29
    -2 1 4 1529.53
    -2 1 4 1587.42
    -2 1 4 1435
    1 -1 -4 46.72
    -1 1 4 20.76
    -1 1 4 47.91
    -1 1 4 37.8
    0 1 4 67.64
    0 1 4 47.92
    0 1 4 53.27
    1 1 4 36.07
    1 1 4 34.71
    1 1 4 33.17
    1 1 4 33.43
    -2 -1 -4 1004.95
    2 1 4 970.8
    2 1 4 931.87
    2 1 4 937.27
    -3 -1 -4 244.69
    3 1 4 300.69
    3 1 4 303.22
    3 1 4 303.6
    4 1 4 198.39
    4 1 4 200.28
    4 1 4 227.85
    -5 -1 -4 557.49
    5 1 4 395.92
    5 1 4 421.1
    6 1 4 274.66
    6 1 4 334.35
    7 1 4 126.16
    7 1 4 143.47
    8 1 4 86.38
    8 1 4 48.74
    9 1 4 22.19
    6 -2 -4 -21.72
    5 -2 -4 199.24
    5 -2 -4 212.8
    -4 2 4 201.94
    3 -2 -4 899.83
    -3 2 4 576.03
    2 -2 -4 1187.74
    -2 2 4 1268.97
    -2 2 4 1224.76
    1 -2 -4 96.11
    1 -2 -4 168.07
    -1 2 4 167.56
    -1 2 4 183.88
    -1 2 4 232.65
    -1 2 4 184.05
    0 -2 -4 200.32
    0 2 4 116.33
    0 2 4 118.66
    0 2 4 116.68
    0 2 4 115.96
    1 2 4 128.24
    1 2 4 124.7
    1 2 4 143.8
    1 2 4 120.1
    1 2 4 133.05
    1 2 4 121.84
    -2 -2 -4 649.66
    2 2 4 571.72
    2 2 4 556.58
    2 2 4 526.85
    2 2 4 569.62
    -3 -2 -4 498.99
    3 2 4 511.03
    3 2 4 510.87
    3 2 4 379.14
    3 2 4 561.02
    3 2 4 537.91
    3 2 4 524.17
    -4 -2 -4 667.26
    4 2 4 464.29
    4 2 4 329.3
    4 2 4 494.8
    4 2 4 439.92
    -5 -2 -4 -45.71
    6 2 4 43.64
    6 2 4 62.88
    7 2 4 82.69
    7 2 4 86.38
    8 2 4 5.54
    8 2 4 9.37
    9 2 4 7.51
    6 -3 -4 38.4
    5 -3 -4 109.66
    4 -3 -4 200.58
    4 -3 -4 250.96
    -4 3 4 771.83
    3 -3 -4 1243.81
    2 -3 -4 412.99
    -2 3 4 506.9
    -2 3 4 470.21
    1 -3 -4 1222.81
    -1 3 4 1224.3
    -1 3 4 1530.96
    0 3 4 158.02
    0 3 4 163.63
    -1 -3 -4 262.29
    1 3 4 259.43
    1 3 4 233.69
    1 3 4 252.05
    1 3 4 234.68
    -2 -3 -4 1476.08
    2 3 4 1412.81
    2 3 4 1462.74
    2 3 4 1442.44
    2 3 4 1524.34
    2 3 4 1437.6
    -3 -3 -4 148.72
    3 3 4 111.7
    3 3 4 98.73
    3 3 4 102.95
    3 3 4 105.21
    -4 -3 -4 1887.51
    4 3 4 1189.36
    4 3 4 1168.73
    4 3 4 1236.25
    4 3 4 1265.2
    5 3 4 394.26
    5 3 4 397.18
    6 3 4 56.56
    6 3 4 47.47
    7 3 4 228.4
    7 3 4 246.14
    8 3 4 7.4
    8 3 4 -2.02
    7 -4 -4 167.94
    6 -4 -4 25.61
    -6 4 4 34.72
    5 -4 -4 11.33
    -5 4 4 8.13
    4 -4 -4 184.51
    -4 4 4 -15.66
    -4 4 4 215.37
    3 -4 -4 502.74
    -3 4 4 471.25
    -3 4 4 987.4
    -2 4 4 17.82
    1 -4 -4 559.32
    -1 4 4 605.04
    -1 4 4 539.75
    0 -4 -4 230.2
    0 4 4 166.35
    1 4 4 379.94
    1 4 4 337.61
    2 4 4 704.69
    2 4 4 693.38
    2 4 4 637.92
    3 4 4 564.11
    3 4 4 556.72
    3 4 4 602.16
    3 4 4 533.14
    4 4 4 1642.27
    4 4 4 1775.36
    4 4 4 1702.02
    4 4 4 1747.31
    5 4 4 54.86
    5 4 4 48.7
    5 4 4 42.6
    6 4 4 48.4
    6 4 4 41.95
    7 4 4 178.5
    8 4 4 45.58
    8 4 4 34.8
    7 -5 -4 -24.47
    6 -5 -4 78.75
    -6 5 4 74.7
    5 -5 -4 -15.42
    -5 5 4 16.33
    4 -5 -4 348.63
    -4 5 4 360.68
    3 -5 -4 184.66
    -3 5 4 184.68
    2 -5 -4 3.87
    -2 5 4 3.86
    -2 5 4 -66.95
    1 -5 -4 128.3
    -1 5 4 155.14
    -1 5 4 121.78
    0 -5 -4 122.26
    0 5 4 199.75
    0 5 4 68.75
    -1 -5 -4 6.29
    1 5 4 54.27
    2 5 4 37.26
    3 5 4 124.88
    3 5 4 116.55
    3 5 4 144.85
    4 5 4 606.96
    4 5 4 537.45
    4 5 4 596.96
    4 5 4 535.85
    5 5 4 5.43
    5 5 4 1.83
    5 5 4 -0.12
    5 5 4 5
    6 5 4 105.18
    6 5 4 125.17
    7 5 4 27.5
    7 5 4 57.46
    8 5 4 84.97
    6 -6 -4 92.69
    -6 6 4 33.38
    5 -6 -4 3.67
    -5 6 4 22.12
    4 -6 -4 416.85
    -4 6 4 412.1
    3 -6 -4 45.67
    -2 6 4 -153.65
    1 -6 -4 885.76
    -1 6 4 810.84
    -1 6 4 816.84
    0 -6 -4 13.6
    0 6 4 115.34
    -1 -6 -4 646.39
    1 6 4 644.02
    1 6 4 808.58
    2 6 4 2.5
    2 6 4 -8.48
    3 6 4 196.54
    3 6 4 178.43
    4 6 4 224.81
    4 6 4 212.69
    4 6 4 192.81
    5 6 4 165.66
    6 6 4 20.69
    7 6 4 26.35
    5 -7 -4 86.62
    -5 7 4 89.78
    4 -7 -4 205.76
    -4 7 4 184.16
    3 -7 -4 63.79
    -3 7 4 147.41
    2 -7 -4 208.86
    -2 7 4 44.88
    -2 7 4 158.43
    1 -7 -4 148.48
    -1 7 4 89.01
    -1 7 4 296.85
    0 -7 -4 288.96
    0 7 4 414.24
    0 7 4 640.34
    1 7 4 697.9
    1 7 4 293.45
    2 7 4 58.08
    2 7 4 87.15
    3 7 4 247.57
    3 7 4 180.8
    4 7 4 238.75
    5 7 4 -51.09
    4 -8 -4 19.95
    -4 8 4 45.72
    3 -8 -4 51.16
    -3 8 4 21.53
    2 -8 -4 59.16
    -2 8 4 33.36
    1 -8 -4 53.17
    -1 8 4 34.15
    0 -8 -4 384.31
    0 8 4 337.54
    0 8 4 357.5
    1 8 4 165.05
    2 8 4 200.68
    2 8 4 189.04
    3 8 4 112.77
    3 8 4 230.04
    4 8 4 -121.49
    4 8 4 -5.78
    3 -9 -4 9.78
    2 -9 -4 90.18
    -2 9 4 42.24
    1 -9 -4 14
    -1 9 4 13.57
    0 9 4 64.88
    1 9 4 6.95
    1 9 4 -6.8
    2 9 4 37.62
    3 9 4 71.17
    3 8 -5 172.8
    0 -8 5 188.94
    1 -8 5 186.71
    2 -8 5 -40.42
    3 -8 5 -28.65
    4 7 -5 122.15
    4 7 -5 136.87
    3 7 -5 6.19
    -1 -7 5 149.72
    0 -7 5 137.45
    0 -7 5 47.29
    1 -7 5 39.29
    1 -7 5 81.3
    2 -7 5 203.98
    2 -7 5 229.51
    3 -7 5 42.47
    4 -7 5 62.51
    5 6 -5 21.56
    5 6 -5 19.18
    4 6 -5 133.5
    3 6 -5 39.4
    -2 -6 5 -5.51
    -1 -6 5 712.55
    -1 -6 5 357.31
    0 -6 5 133.07
    0 -6 5 139.5
    1 -6 5 367.33
    1 -6 5 511.51
    2 -6 5 1.01
    2 -6 5 16.46
    3 -6 5 78.1
    4 -6 5 132.21
    4 -6 5 126.51
    5 -6 5 50.19
    6 -6 5 -161.3
    6 5 -5 126.69
    6 5 -5 128.74
    5 5 -5 19.88
    4 5 -5 316.22
    -2 -5 5 -0.28
    -1 -5 5 530.82
    -1 -5 5 709.76
    0 -5 5 80.86
    0 -5 5 122.7
    -1 5 -5 -242.98
    2 -5 5 210.87
    2 -5 5 168.39
    3 -5 5 200.65
    3 -5 5 167.44
    4 -5 5 401.29
    4 -5 5 428.36
    4 -5 5 397.29
    5 -5 5 12.79
    6 -5 5 125.96
    7 4 -5 49.5
    6 4 -5 26.7
    6 4 -5 31.11
    5 4 -5 122.47
    4 4 -5 577.03
    -3 -4 5 13.44
    -1 -4 5 113.16
    0 4 -5 1655.68
    0 -4 5 1004.56
    0 -4 5 854.74
    -1 4 -5 1080.1
    1 -4 5 775.43
    1 -4 5 621.89
    -2 4 -5 -848.72
    2 -4 5 2.6
    2 -4 5 9.38
    2 -4 5 20.01
    -3 4 -5 692.54
    3 -4 5 339.46
    3 -4 5 360.83
    3 -4 5 396.56
    4 -4 5 639.49
    4 -4 5 459.37
    4 -4 5 441
    5 -4 5 200.78
    5 -4 5 193.45
    5 -4 5 104.54
    6 -4 5 243.77
    6 -4 5 158.26
    7 -4 5 -100.23
    7 3 -5 19.2
    7 3 -5 25.09
    6 3 -5 6.4
    6 3 -5 1.18
    5 3 -5 80.66
    4 3 -5 223.78
    -3 -3 5 59.18
    -2 -3 5 12.89
    -1 -3 5 41.52
    0 -3 5 1325.08
    0 -3 5 1298.36
    -1 3 -5 199.25
    1 -3 5 250.06
    1 -3 5 223.84
    1 -3 5 280.69
    -2 3 -5 349.29
    2 -3 5 431.68
    2 -3 5 396.08
    2 -3 5 425.29
    -3 3 -5 734.41
    3 -3 5 286.17
    3 -3 5 328.95
    3 -3 5 223.75
    4 -3 5 64.38
    4 -3 5 36.42
    4 -3 5 -6.32
    5 -3 5 713.78
    5 -3 5 660.44
    5 -3 5 856.17
    6 -3 5 5.01
    6 -3 5 44.41
    7 -3 5 97.3
    7 -3 5 237.79
    7 2 -5 90.58
    7 2 -5 98.24
    6 2 -5 -0.99
    6 2 -5 -2.04
    5 2 -5 694.82
    4 2 -5 411.57
    -3 -2 5 298.55
    -2 -2 5 9.24
    -1 -2 5 75.52
    0 -2 5 1396.63
    0 -2 5 1524.01
    0 -2 5 1510.27
    1 -2 5 51.47
    1 -2 5 54.59
    1 -2 5 73.05
    -2 2 -5 100.28
    2 -2 5 137.72
    2 -2 5 150.29
    2 -2 5 126.24
    -3 2 -5 35.96
    3 -2 5 196.51
    3 -2 5 226.95
    3 -2 5 134.04
    3 -2 5 206.07
    3 -2 5 188.06
    -4 2 -5 654.12
    5 -2 5 343.74
    5 -2 5 287.03
    5 -2 5 319.14
    5 -2 5 334.05
    6 -2 5 229.61
    6 -2 5 89.26
    6 -2 5 107.12
    7 -2 5 89.62
    7 -2 5 118.75
    8 -2 5 105.35
    8 -2 5 69.97
    8 1 -5 55.45
    7 1 -5 -5.19
    7 1 -5 6.62
    6 1 -5 205.68
    6 1 -5 206.23
    5 1 -5 858.58
    4 1 -5 143.34
    -4 -1 5 204.12
    -3 -1 5 568.53
    -2 -1 5 195.87
    -1 -1 5 847.02
    0 -1 5 3091.62
    0 -1 5 3225.09
    0 -1 5 3666.46
    1 -1 5 63.67
    1 -1 5 63.49
    2 -1 5 2364.41
    2 -1 5 2448.73
    2 -1 5 2360.93
    2 -1 5 2342.66
    -3 1 -5 696.67
    3 -1 5 782.93
    3 -1 5 618.35
    3 -1 5 810.52
    -4 1 -5 469.69
    4 -1 5 77.31
    4 -1 5 93.32
    -5 1 -5 247.7
    5 -1 5 103.11
    5 -1 5 136.15
    5 -1 5 136.3
    5 -1 5 133.19
    6 -1 5 178.83
    6 -1 5 7.09
    6 -1 5 128.11
    7 -1 5 135.43
    7 -1 5 187.92
    8 -1 5 2.25
    8 -1 5 48.42
    7 0 -5 0.91
    7 0 -5 30.32
    6 0 -5 440.07
    6 0 -5 436.5
    5 0 -5 145.48
    5 0 -5 154.54
    3 0 -5 486.86
    -3 0 5 457.86
    -3 0 5 427.75
    -3 0 5 479.22
    -2 0 5 -5.73
    -1 0 5 976.18
    -1 0 5 908.02
    0 0 5 235.34
    0 0 5 221.97
    0 0 5 238.26
    -1 0 -5 863.37
    1 0 5 819.83
    1 0 5 761.73
    1 0 5 811.98
    1 0 5 825.86
    1 0 5 768.12
    -2 0 -5 3449.79
    2 0 5 3406.91
    2 0 5 3949.48
    2 0 5 3896.79
    2 0 5 3399.81
    2 0 5 3326.06
    -3 0 -5 -137.23
    3 0 5 -36.26
    3 0 5 -13.09
    3 0 5 13.39
    -4 0 -5 480.12
    4 0 5 219.02
    4 0 5 221.58
    4 0 5 187.81
    -5 0 -5 145.03
    5 0 5 179.59
    5 0 5 -9.24
    5 0 5 143.04
    5 0 5 186.71
    6 0 5 124.16
    7 0 5 337.54
    8 0 5 1.05
    8 0 5 -25.41
    7 -1 -5 19.46
    6 -1 -5 237.78
    6 -1 -5 266.42
    5 -1 -5 7.51
    5 -1 -5 89.33
    5 -1 -5 14.92
    4 -1 -5 -0.82
    3 -1 -5 479.07
    -3 1 5 377.11
    -3 1 5 480.59
    -3 1 5 501.73
    -2 1 5 150.74
    -2 1 5 84.73
    -2 1 5 181.03
    -1 1 5 99.33
    0 1 5 -2.45
    0 1 5 0.64
    0 1 5 -5.86
    0 1 5 -2.7
    1 1 5 257.24
    1 1 5 249.22
    1 1 5 275.97
    1 1 5 227.01
    2 1 5 1741.23
    2 1 5 1987.1
    2 1 5 1728.11
    2 1 5 2106.45
    2 1 5 1761.41
    3 1 5 176.77
    3 1 5 154.68
    3 1 5 258.04
    -4 -1 -5 319.58
    4 1 5 155.16
    4 1 5 212.87
    4 1 5 153.64
    -5 -1 -5 -413.97
    5 1 5 26.12
    6 1 5 376.72
    6 1 5 420.64
    7 1 5 99.31
    7 1 5 90.14
    8 1 5 74.56
    8 1 5 85.25
    6 -2 -5 217.67
    6 -2 -5 209.95
    5 -2 -5 8.03
    5 -2 -5 -3.38
    4 -2 -5 156.41
    3 -2 -5 676.4
    -3 2 5 611.71
    2 -2 -5 1107.83
    -2 2 5 1099.52
    -2 2 5 1320.11
    -1 2 5 1160.35
    -1 2 5 1179.91
    -1 2 5 1181.5
    -1 2 5 1143.98
    0 -2 -5 79.33
    0 2 5 69.4
    0 2 5 42.79
    0 2 5 67.95
    0 2 5 115.88
    1 2 5 1359.82
    1 2 5 1393.87
    1 2 5 1355.34
    1 2 5 1556.42
    -2 -2 -5 447.87
    2 2 5 399.53
    2 2 5 375.2
    2 2 5 360.96
    2 2 5 386.79
    2 2 5 422.65
    3 2 5 304.02
    3 2 5 363.03
    3 2 5 394.6
    3 2 5 296.92
    3 2 5 303.95
    3 2 5 305.14
    -4 -2 -5 78.77
    4 2 5 12.66
    4 2 5 -49.76
    4 2 5 3.43
    4 2 5 2.44
    4 2 5 -6.22
    -5 -2 -5 507.8
    6 2 5 175.08
    6 2 5 224.3
    7 2 5 46.76
    7 2 5 47.52
    8 2 5 37.35
    8 2 5 46.35
    -7 3 5 166.74
    6 -3 -5 80.84
    5 -3 -5 15.93
    4 -3 -5 148.03
    -2 3 5 1431.34
    -1 3 5 300.78
    -1 3 5 240.81
    -1 3 5 312.82
    0 -3 -5 750.45
    0 3 5 366.67
    0 3 5 452.44
    0 3 5 457.59
    0 3 5 456.95
    -1 -3 -5 2585.79
    1 3 5 2315.89
    1 3 5 2373.94
    1 3 5 2267.23
    1 3 5 2379.45
    -2 -3 -5 396.65
    2 3 5 394.58
    2 3 5 414.69
    2 3 5 412.5
    2 3 5 460.97
    2 3 5 429.71
    2 3 5 433.53
    3 3 5 1243.57
    3 3 5 1309.38
    3 3 5 1213.52
    3 3 5 1275.64
    3 3 5 1245.52
    3 3 5 1319.9
    -4 -3 -5 -194.87
    4 3 5 162.16
    4 3 5 142.59
    4 3 5 167.13
    4 3 5 188.03
    5 3 5 132.74
    5 3 5 132.28
    5 3 5 430.73
    6 3 5 479.83
    6 3 5 499.69
    7 3 5 -4.18
    7 3 5 4.79
    8 3 5 107.14
    8 3 5 144.43
    7 -4 -5 33.46
    -7 4 5 98.2
    6 -4 -5 55.68
    -6 4 5 41.44
    5 -4 -5 1.9
    -5 4 5 8.31
    4 -4 -5 70.79
    -4 4 5 41.34
    3 -4 -5 10.34
    -3 4 5 17.94
    -2 4 5 450.98
    -2 4 5 608.39
    -1 4 5 68.16
    -1 4 5 23.8
    0 4 5 1009.36
    0 4 5 1049.05
    1 4 5 275.2
    1 4 5 176.24
    2 4 5 4.84
    2 4 5 9.83
    3 4 5 767.09
    3 4 5 799.41
    3 4 5 910.61
    3 4 5 773.96
    4 4 5 -0.5
    4 4 5 8.1
    4 4 5 9.3
    4 4 5 5.19
    5 4 5 344.26
    5 4 5 288.65
    5 4 5 -26.83
    6 4 5 317.31
    6 4 5 279.69
    7 4 5 44.6
    7 4 5 53.04
    8 4 5 312.27
    7 -5 -5 49.74
    6 -5 -5 119.77
    5 -5 -5 56.69
    -5 5 5 61
    4 -5 -5 51.27
    -4 5 5 23.4
    3 -5 -5 26.16
    -3 5 5 -1.45
    2 -5 -5 230.71
    -2 5 5 289.38
    -2 5 5 276.04
    -1 5 5 100.7
    0 5 5 320.88
    0 5 5 243.12
    1 5 5 208.73
    1 5 5 268.13
    2 5 5 56.87
    3 5 5 394.66
    4 5 5 169.92
    4 5 5 214.11
    4 5 5 185.56
    5 5 5 105.04
    5 5 5 98.56
    5 5 5 62.4
    5 5 5 81.21
    6 5 5 7.01
    6 5 5 14.55
    7 5 5 37.51
    8 5 5 63.32
    6 -6 -5 -76.85
    -6 6 5 0.09
    5 -6 -5 273.98
    -5 6 5 216.51
    4 -6 -5 10.16
    -4 6 5 3.57
    3 -6 -5 395.29
    -3 6 5 397.17
    2 -6 -5 222.53
    -2 6 5 209.57
    -2 6 5 170.41
    1 -6 -5 141.85
    -1 6 5 130.31
    0 -6 -5 337.17
    0 6 5 469.17
    0 6 5 285.38
    -1 -6 -5 106.97
    1 6 5 150.08
    2 6 5 73.65
    3 6 5 295.45
    3 6 5 177.11
    4 6 5 146.58
    4 6 5 72.39
    5 6 5 161.97
    5 6 5 -4.69
    5 6 5 206.22
    6 6 5 53.82
    7 6 5 65.18
    5 -7 -5 66.01
    -5 7 5 53.96
    4 -7 -5 7.41
    3 -7 -5 177.04
    -3 7 5 159.8
    2 -7 -5 69.89
    -2 7 5 8.94
    -2 7 5 -217.56
    1 -7 -5 252.84
    -1 7 5 510.76
    -1 7 5 343.12
    0 -7 -5 786.47
    0 7 5 949.75
    0 7 5 602.14
    -1 -7 -5 42.96
    1 7 5 32.56
    1 7 5 146.82
    2 7 5 293.54
    2 7 5 528.02
    3 7 5 27.41
    3 7 5 -75.81
    4 7 5 722.44
    4 7 5 470.53
    5 7 5 -79.17
    4 -8 -5 46.3
    3 -8 -5 18.93
    -3 8 5 30.2
    -2 8 5 337.82
    1 -8 -5 90.37
    -1 8 5 210.37
    0 -8 -5 180.08
    0 8 5 48.22
    0 8 5 140.73
    1 8 5 1.11
    1 8 5 -2.62
    2 8 5 169.86
    3 8 5 12.34
    3 8 5 -185.04
    4 8 5 640.55
    2 -9 -5 19.77
    1 -9 -5 402.05
    -1 9 5 245.99
    0 9 5 -136.63
    1 9 5 67.87
    1 9 5 163.85
    2 9 5 12.33
    2 9 5 -131.23
    3 9 5 14.27
    3 9 5 -384.2
    4 7 -6 42.33
    3 7 -6 11.72
    -1 -7 6 48.39
    0 -7 6 263.37
    1 -7 6 59.81
    1 -7 6 111.63
    2 -7 6 -55.51
    2 -7 6 11.88
    3 -7 6 241.58
    3 -7 6 142.82
    4 -7 6 55.42
    5 6 -6 46.64
    4 6 -6 -10
    3 6 -6 125.1
    -2 -6 6 257.35
    -1 -6 6 30.81
    0 -6 6 101.02
    0 -6 6 178.99
    1 -6 6 163.69
    2 -6 6 1.54
    2 -6 6 -1.81
    3 -6 6 98.79
    3 -6 6 266.77
    4 -6 6 67.56
    4 -6 6 77.12
    5 -6 6 103
    5 -6 6 239.12
    6 5 -6 1.94
    5 5 -6 170.5
    -2 -5 6 685.4
    -1 -5 6 7.59
    0 -5 6 1134.57
    0 -5 6 1185.12
    1 -5 6 -10.52
    2 -5 6 45.06
    2 -5 6 43.19
    3 -5 6 197
    3 -5 6 118.22
    4 -5 6 182.94
    4 -5 6 111.63
    4 -5 6 230.82
    5 -5 6 -18.47
    5 -5 6 63.67
    6 -5 6 129.04
    6 4 -6 19.85
    6 4 -6 29.3
    5 4 -6 60.08
    4 4 -6 281
    -2 -4 6 130.81
    -1 -4 6 439.25
    0 4 -6 1993.65
    0 -4 6 896.24
    0 -4 6 753.58
    -1 4 -6 -294.58
    1 -4 6 19.06
    1 -4 6 18.48
    2 -4 6 229.46
    2 -4 6 277.81
    2 -4 6 318.29
    3 -4 6 281.29
    3 -4 6 195.32
    3 -4 6 264.73
    4 -4 6 391.81
    4 -4 6 344.61
    5 -4 6 425.46
    5 -4 6 288.87
    5 -4 6 240.64
    6 -4 6 -2.29
    6 -4 6 -0.61
    7 -4 6 363.69
    7 3 -6 26.56
    6 3 -6 -2.81
    6 3 -6 7.44
    -5 -3 6 95.44
    4 3 -6 236.12
    -2 -3 6 -11.18
    -1 -3 6 608.72
    0 -3 6 102.49
    -1 3 -6 879.72
    1 -3 6 523.4
    1 -3 6 504.86
    1 -3 6 551.05
    -2 3 -6 128.15
    2 -3 6 32.7
    2 -3 6 35.82
    2 -3 6 48.95
    -3 3 -6 -281.48
    3 -3 6 25.21
    3 -3 6 16.09
    3 -3 6 20.94
    3 -3 6 13.49
    4 -3 6 795.56
    4 -3 6 774.89
    4 -3 6 788.23
    5 -3 6 84.24
    5 -3 6 72.92
    6 -3 6 -32.58
    7 -3 6 28.72
    7 -3 6 75.21
    7 2 -6 4.54
    7 2 -6 -7.9
    6 2 -6 48.43
    6 2 -6 75.86
    5 2 -6 21.69
    4 2 -6 405.98
    -3 -2 6 289.63
    -2 -2 6 11
    -1 -2 6 809.09
    0 -2 6 275.62
    0 -2 6 336.85
    0 -2 6 319.42
    1 -2 6 709.69
    1 -2 6 707.34
    1 -2 6 563.43
    -2 2 -6 -92.06
    2 -2 6 -16.06
    2 -2 6 11.55
    2 -2 6 18.91
    -3 2 -6 819.19
    4 -2 6 725.69
    4 -2 6 841.11
    4 -2 6 895.77
    5 -2 6 14.19
    5 -2 6 -67.23
    5 -2 6 2.94
    5 -2 6 -7.64
    6 -2 6 206.83
    6 -2 6 212.63
    6 -2 6 4.49
    7 -2 6 4.33
    7 -2 6 -0.51
    8 -2 6 0.51
    7 1 -6 49.8
    7 1 -6 34.56
    6 1 -6 64.82
    6 1 -6 55.52
    5 1 -6 -3.96
    4 1 -6 1116.31
    -3 -1 6 30.29
    -3 -1 6 78.38
    -2 -1 6 656.65
    -1 -1 6 1286.18
    0 -1 6 5.72
    0 -1 6 2.15
    1 -1 6 1513.81
    1 -1 6 1574.67
    1 -1 6 1534.29
    1 -1 6 1522.92
    -2 1 -6 -80.77
    2 -1 6 5.58
    2 -1 6 11.36
    2 -1 6 11.67
    2 -1 6 43.03
    -3 1 -6 64.29
    3 -1 6 159.61
    3 -1 6 110.57
    3 -1 6 108.64
    3 -1 6 133.82
    3 -1 6 183.36
    -4 1 -6 2106.58
    4 -1 6 1060.1
    4 -1 6 1011.52
    4 -1 6 1110.39
    4 -1 6 1081.06
    5 -1 6 5.56
    5 -1 6 41.75
    5 -1 6 35.06
    6 -1 6 347.19
    6 -1 6 383.26
    6 -1 6 359.11
    7 -1 6 32.94
    7 -1 6 8.36
    8 -1 6 -1.24
    8 -1 6 -12.83
    7 0 -6 26.16
    7 0 -6 5.04
    6 0 -6 -2.02
    6 0 -6 17.41
    5 0 -6 43.64
    5 0 -6 71.03
    4 0 -6 463.44
    -4 0 6 426.13
    -3 0 6 33.4
    -3 0 6 6.15
    -2 0 6 215.51
    -1 0 6 315.2
    0 0 6 293.12
    0 0 6 308.52
    0 0 6 327.94
    0 0 6 330.33
    1 0 6 1494.03
    1 0 6 1596.86
    1 0 6 1560.68
    2 0 6 146.36
    2 0 6 82.62
    -3 0 -6 1368.12
    3 0 6 965.41
    3 0 6 955.16
    3 0 6 919.86
    3 0 6 916.26
    3 0 6 872.48
    -4 0 -6 198.9
    4 0 6 704.32
    4 0 6 579.82
    4 0 6 699.83
    5 0 6 732.09
    5 0 6 746.95
    5 0 6 828.76
    5 0 6 717.84
    6 0 6 390.17
    7 0 6 45.24
    8 0 6 75.55
    8 0 6 73.45
    6 -1 -6 -0.61
    5 -1 -6 197.33
    5 -1 -6 156.99
    5 -1 -6 291.39
    4 -1 -6 390.86
    3 -1 -6 3.31
    -3 1 6 2.65
    -3 1 6 11.99
    -3 1 6 -34.31
    -2 1 6 331.59
    -2 1 6 242.22
    -1 1 6 28.84
    -1 1 6 81.49
    -1 1 6 21.58
    0 1 6 491.52
    0 1 6 427.26
    0 1 6 532.53
    0 1 6 412.38
    1 1 6 64.56
    1 1 6 100.9
    1 1 6 69.43
    2 1 6 728.71
    2 1 6 690.75
    2 1 6 745.17
    2 1 6 723.94
    3 1 6 371.75
    3 1 6 366.6
    3 1 6 344.45
    3 1 6 398.94
    -4 -1 -6 -50.11
    4 1 6 0
    4 1 6 19.98
    4 1 6 22.89
    -5 -1 -6 2004.41
    6 1 6 11.98
    6 1 6 20.94
    7 1 6 101.92
    7 1 6 72.79
    8 1 6 88.22
    8 1 6 111.21
    6 -2 -6 82.59
    5 -2 -6 488.88
    5 -2 -6 515.46
    4 -2 -6 101.87
    3 -2 -6 373.95
    -3 2 6 201.78
    2 -2 -6 719.33
    -2 2 6 646.18
    -2 2 6 765.8
    -2 2 6 815.79
    -1 2 6 16.13
    -1 2 6 3.83
    -1 2 6 2.91
    -1 2 6 32.81
    0 2 6 75.39
    0 2 6 155.15
    0 2 6 70.56
    0 2 6 78.87
    1 2 6 219.08
    1 2 6 244.74
    1 2 6 285.17
    2 2 6 825.2
    2 2 6 830.19
    2 2 6 952.14
    2 2 6 836.55
    2 2 6 777.11
    -3 -2 -6 1119.2
    3 2 6 912.25
    3 2 6 945
    3 2 6 920.65
    3 2 6 878.31
    3 2 6 870.14
    -4 -2 -6 168.27
    4 2 6 36.06
    4 2 6 11.49
    4 2 6 -42.28
    4 2 6 27.24
    4 2 6 17.98
    -5 -2 -6 328.75
    5 2 6 167.9
    5 2 6 118.64
    6 2 6 62.35
    6 2 6 41.82
    7 2 6 85.97
    7 2 6 134.08
    8 2 6 0.33
    8 2 6 12.01
    -7 3 6 -19.5
    6 -3 -6 109.13
    -6 3 6 205.71
    5 -3 -6 129.34
    -5 3 6 102.03
    -4 3 6 -5.21
    -3 3 6 931.92
    -2 3 6 867.06
    -2 3 6 1003.69
    -1 3 6 434.36
    -1 3 6 560.89
    -1 3 6 594.31
    -1 3 6 560
    0 3 6 571.61
    0 3 6 551.02
    0 3 6 487.67
    0 3 6 527
    1 3 6 10.21
    1 3 6 56.2
    1 3 6 67.31
    1 3 6 50.3
    -2 -3 -6 2756.45
    2 3 6 3267.77
    2 3 6 3328.42
    2 3 6 2950.82
    2 3 6 3183.39
    2 3 6 3220.57
    -3 -3 -6 547.2
    3 3 6 209.38
    3 3 6 219.19
    3 3 6 194.89
    3 3 6 196.4
    3 3 6 205.76
    3 3 6 206.03
    4 3 6 206.24
    4 3 6 245.29
    4 3 6 204.03
    4 3 6 174.41
    4 3 6 187.22
    4 3 6 206.91
    5 3 6 360.25
    5 3 6 240.34
    5 3 6 383.18
    6 3 6 27.27
    6 3 6 5.03
    7 3 6 240.47
    7 3 6 201.59
    8 3 6 -2.19
    8 3 6 -7.37
    6 -4 -6 18.98
    5 -4 -6 -19.07
    -5 4 6 6.09
    4 -4 -6 43.33
    -4 4 6 19.5
    -3 4 6 295.33
    -2 4 6 129.12
    -1 4 6 253.91
    0 4 6 -37.6
    0 4 6 6.87
    1 4 6 201.95
    1 4 6 186.15
    1 4 6 174.13
    2 4 6 1409.08
    2 4 6 1360.78
    2 4 6 1265.01
    3 4 6 21.44
    3 4 6 4.41
    3 4 6 19.06
    3 4 6 -31.23
    4 4 6 352.18
    4 4 6 347.95
    4 4 6 355.51
    4 4 6 330.3
    5 4 6 179.32
    5 4 6 187.17
    5 4 6 169.06
    6 4 6 54.09
    6 4 6 37.16
    7 4 6 183.48
    7 4 6 216.51
    8 4 6 6.48
    6 -5 -6 103.88
    -6 5 6 43.32
    5 -5 -6 35.57
    -5 5 6 17.18
    4 -5 -6 11.76
    3 -5 -6 461.77
    -3 5 6 412.47
    2 -5 -6 22.7
    -2 5 6 30.43
    -1 5 6 122.84
    -1 5 6 198.76
    0 5 6 -19.83
    1 5 6 109.49
    1 5 6 139.34
    2 5 6 313.28
    2 5 6 402.25
    3 5 6 -0.93
    3 5 6 21.98
    4 5 6 93.78
    4 5 6 129.49
    4 5 6 244.88
    5 5 6 42.06
    5 5 6 -263.09
    6 5 6 20.52
    7 5 6 84.73
    6 -6 -6 56.87
    5 -6 -6 -64.13
    -5 6 6 -0.2
    4 -6 -6 150.09
    -4 6 6 154.14
    3 -6 -6 244.22
    -3 6 6 146.31
    -2 6 6 114.21
    1 -6 -6 328.92
    -1 6 6 239
    -1 6 6 312.51
    0 -6 -6 1.46
    0 6 6 42.67
    0 6 6 44.83
    -1 -6 -6 494.81
    1 6 6 757.28
    1 6 6 545.48
    2 6 6 406.14
    2 6 6 579.99
    3 6 6 300.48
    3 6 6 277.55
    4 6 6 278.19
    4 6 6 298.77
    5 6 6 452.85
    6 6 6 126.13
    6 6 6 37.59
    7 6 6 10.61
    5 -7 -6 87.77
    4 -7 -6 218.83
    -4 7 6 164.52
    3 -7 -6 -1
    -3 7 6 6.59
    2 -7 -6 209.04
    -2 7 6 207.19
    -1 7 6 235.85
    0 -7 -6 365.2
    0 7 6 228.06
    0 7 6 456.44
    -1 -7 -6 194.2
    1 7 6 110.11
    1 7 6 208.17
    2 7 6 44.08
    3 7 6 470.7
    3 7 6 460.09
    4 7 6 39.54
    5 7 6 402.95
    4 -8 -6 99.14
    3 -8 -6 8.91
    -3 8 6 15.04
    2 -8 -6 51.01
    -2 8 6 9.52
    -2 8 6 -597.69
    1 -8 -6 44.27
    -1 8 6 15.78
    -1 8 6 -61.46
    0 -8 -6 13.09
    0 8 6 38.12
    0 8 6 66.24
    1 8 6 48.66
    1 8 6 -62.12
    2 8 6 127.15
    3 8 6 288.72
    3 8 6 200.92
    4 8 6 27.11
    4 8 6 -148.61
    5 8 6 49.53
    2 -9 -6 159.32
    1 -9 -6 3.79
    -1 9 6 169.19
    0 9 6 67.31
    0 9 6 127.63
    1 9 6 283.3
    2 9 6 279.96
    3 9 6 158.61
    0 -7 7 -21.83
    1 -7 7 -288.87
    1 -7 7 8.97
    2 -7 7 350.25
    2 -7 7 260.55
    2 -7 7 431.55
    3 -7 7 89.48
    4 6 -7 10.07
    3 6 -7 215.71
    -1 -6 7 93.33
    1 -6 7 45.14
    1 -6 7 10.09
    2 -6 7 373.6
    2 -6 7 542.6
    3 -6 7 339.36
    4 -6 7 72.15
    4 -6 7 180.51
    5 -6 7 -96.06
    -5 -5 7 266.89
    4 5 -7 165.72
    -2 -5 7 163.1
    -1 -5 7 266.86
    0 -5 7 -66.2
    0 -5 7 -5.6
    1 -5 7 256.46
    1 -5 7 113.38
    2 -5 7 236.74
    2 -5 7 309.87
    3 -5 7 -39.04
    3 -5 7 139.72
    3 -5 7 29.4
    4 -5 7 102.37
    4 -5 7 148.22
    5 -5 7 -50.05
    5 -5 7 23.8
    6 -5 7 323.87
    6 4 -7 55.85
    -5 -4 7 230.29
    4 4 -7 83.79
    -2 -4 7 198.39
    -1 -4 7 491.52
    0 -4 7 119.37
    0 -4 7 120.05
    1 -4 7 828.85
    1 -4 7 825.52
    2 -4 7 208.86
    2 -4 7 201.4
    2 -4 7 162.75
    3 -4 7 303.89
    3 -4 7 281.62
    3 -4 7 411.16
    3 -4 7 438.83
    4 -4 7 81.98
    4 -4 7 164.32
    4 -4 7 181.07
    5 -4 7 153.48
    5 -4 7 87.2
    5 -4 7 79.54
    6 -4 7 339.87
    6 -4 7 172.76
    6 3 -7 64.56
    5 3 -7 80.76
    -5 -3 7 187.27
    4 3 -7 34.62
    -3 -3 7 88.43
    -2 -3 7 110.76
    -1 -3 7 37.83
    0 -3 7 1094.07
    0 -3 7 1122.39
    -1 3 -7 660.08
    1 -3 7 278.59
    1 -3 7 272.26
    1 -3 7 274.85
    2 -3 7 18.8
    2 -3 7 4.12
    2 -3 7 23.67
    3 -3 7 253.1
    3 -3 7 168.12
    3 -3 7 178.97
    3 -3 7 67.96
    4 -3 7 6.98
    4 -3 7 1.92
    4 -3 7 19.49
    5 -3 7 135.45
    5 -3 7 289.29
    5 -3 7 192.35
    6 -3 7 147.93
    7 -3 7 42.02
    7 -3 7 122.05
    7 2 -7 70.11
    6 2 -7 54.78
    6 2 -7 35.2
    5 2 -7 240.78
    4 2 -7 84.75
    -4 -2 7 175.87
    -3 -2 7 48.16
    -2 -2 7 292.32
    -1 -2 7 9.84
    0 -2 7 1881.73
    1 -2 7 153.81
    1 -2 7 174.02
    1 -2 7 177.51
    -2 2 -7 -635.14
    2 -2 7 5.12
    2 -2 7 26.9
    2 -2 7 -29.82
    2 -2 7 0.79
    -3 2 -7 4356.43
    4 -2 7 -23.23
    4 -2 7 7.15
    4 -2 7 1.69
    5 -2 7 264.14
    5 -2 7 180.64
    5 -2 7 117.11
    6 -2 7 13.28
    6 -2 7 -35.97
    7 -2 7 13.21
    7 1 -7 42.78
    6 1 -7 -8.8
    6 1 -7 3.46
    5 1 -7 277.91
    4 1 -7 6.11
    -4 -1 7 -5.32
    -3 -1 7 218.03
    -3 -1 7 187.81
    -3 -1 7 275.63
    -2 -1 7 227.94
    -2 -1 7 307.47
    -1 -1 7 141.05
    -1 -1 7 72.78
    0 -1 7 3196.42
    0 -1 7 3187.92
    1 -1 7 217.27
    1 -1 7 259.25
    -2 1 -7 1103.72
    2 -1 7 532.2
    2 -1 7 408.67
    2 -1 7 498.72
    -3 1 -7 750.57
    3 -1 7 852.13
    3 -1 7 677.18
    3 -1 7 798.99
    3 -1 7 808.58
    4 -1 7 118.4
    4 -1 7 135.97
    5 -1 7 785.13
    5 -1 7 858.01
    5 -1 7 930.17
    5 -1 7 898.94
    6 -1 7 28.07
    6 -1 7 7.08
    6 -1 7 92.98
    7 -1 7 79.74
    7 -1 7 66.78
    8 -1 7 88.29
    6 0 -7 9.53
    6 0 -7 -0.07
    5 0 -7 145.68
    5 0 -7 129.29
    4 0 -7 -3.5
    -4 0 7 20.28
    -4 0 7 37.41
    -3 0 7 247.5
    -3 0 7 225.71
    -2 0 7 41.32
    -2 0 7 25.05
    -1 0 7 932.75
    -1 0 7 782.09
    -1 0 7 777.05
    0 0 7 1886.1
    0 0 7 1803.31
    0 0 7 1983.43
    1 0 7 334.97
    1 0 7 358.35
    1 0 7 378.31
    2 0 7 277.79
    2 0 7 292.61
    2 0 7 237.49
    -3 0 -7 148.76
    3 0 7 -31.26
    3 0 7 18.86
    3 0 7 14.94
    -4 0 -7 1567.09
    4 0 7 437.73
    4 0 7 341.83
    4 0 7 334.87
    4 0 7 378.07
    5 0 7 768.84
    5 0 7 729.43
    5 0 7 697.35
    6 0 7 130.19
    6 0 7 199.32
    7 0 7 199.41
    7 0 7 199.5
    8 0 7 160.7
    8 0 7 48.13
    5 -1 -7 154.07
    4 -1 -7 52.25
    3 -1 -7 52.56
    -3 1 7 55.67
    -3 1 7 39.44
    -3 1 7 31.53
    -2 1 7 161.54
    -1 1 7 261.64
    -1 1 7 258.81
    -1 1 7 269.58
    0 1 7 908.71
    0 1 7 803.24
    0 1 7 922.3
    0 1 7 751.87
    1 1 7 130.65
    1 1 7 127.65
    1 1 7 149.82
    2 1 7 35.24
    2 1 7 76.5
    -3 -1 -7 579.39
    3 1 7 7.68
    -4 -1 -7 -174.3
    4 1 7 240.84
    4 1 7 320.37
    4 1 7 251.28
    4 1 7 245.86
    5 1 7 61.09
    5 1 7 55.53
    6 1 7 648.16
    6 1 7 560.27
    7 1 7 100.79
    7 1 7 108.18
    8 1 7 34.15
    8 1 7 63.71
    -7 2 7 15.18
    6 -2 -7 211.8
    5 -2 -7 190.1
    3 -2 -7 142.92
    -3 2 7 276.7
    -3 2 7 162.77
    2 -2 -7 152.29
    -2 2 7 145.31
    -2 2 7 159.94
    -2 2 7 188.21
    -2 2 7 148.19
    -1 2 7 1222.45
    -1 2 7 1276.55
    -1 2 7 1251.51
    -1 2 7 1279.76
    0 2 7 576.83
    0 2 7 584.11
    0 2 7 546.44
    0 2 7 587.06
    0 2 7 657.45
    1 2 7 955.75
    1 2 7 999.35
    1 2 7 1017.04
    1 2 7 988.12
    2 2 7 365.34
    2 2 7 331.89
    2 2 7 338.67
    2 2 7 384.11
    -3 -2 -7 255.05
    3 2 7 -3.88
    3 2 7 7.31
    3 2 7 4.69
    3 2 7 11.13
    3 2 7 10.6
    -4 -2 -7 131.19
    4 2 7 323.71
    4 2 7 275.23
    4 2 7 267.37
    4 2 7 255.75
    4 2 7 240.09
    5 2 7 7.74
    5 2 7 12.82
    6 2 7 471.97
    6 2 7 434.73
    7 2 7 45.48
    7 2 7 49.27
    8 2 7 20.56
    8 2 7 9.68
    6 -3 -7 122.45
    -6 3 7 104.24
    -5 3 7 -3.54
    -4 3 7 254.1
    -3 3 7 0.05
    -3 3 7 -84.17
    -2 3 7 506.02
    -2 3 7 703.6
    -2 3 7 668.3
    -1 3 7 558.31
    -1 3 7 489.82
    -1 3 7 554.78
    -1 3 7 647.64
    0 3 7 53.75
    0 3 7 70.3
    0 3 7 79.09
    0 3 7 85.8
    1 3 7 1393.2
    1 3 7 1301.85
    1 3 7 1323.31
    1 3 7 1326.8
    -2 -3 -7 -47.33
    2 3 7 124.28
    2 3 7 190.7
    2 3 7 128.35
    2 3 7 137.12
    2 3 7 132
    -3 -3 -7 547
    3 3 7 350.48
    3 3 7 406.12
    3 3 7 348.59
    3 3 7 303.39
    3 3 7 270.83
    3 3 7 347.35
    4 3 7 235.78
    4 3 7 243.78
    4 3 7 206.27
    5 3 7 62.48
    5 3 7 78.49
    5 3 7 82.95
    6 3 7 463.44
    6 3 7 412.77
    7 3 7 56.7
    7 3 7 25.96
    8 3 7 45.04
    6 -4 -7 15.49
    -6 4 7 11.16
    5 -4 -7 48.66
    -5 4 7 8.68
    4 -4 -7 55.38
    -4 4 7 26.19
    -3 4 7 -109.44
    -3 4 7 3.95
    -2 4 7 301.2
    -2 4 7 349.07
    -1 4 7 16.35
    -1 4 7 47.12
    0 4 7 -27.32
    0 4 7 52.41
    0 4 7 46.63
    0 4 7 51.02
    1 4 7 399.36
    1 4 7 417.35
    1 4 7 408.57
    1 4 7 485.6
    2 4 7 68.49
    3 4 7 496.17
    3 4 7 628.73
    3 4 7 455.8
    3 4 7 492.68
    4 4 7 -46.81
    4 4 7 -1.59
    4 4 7 5.82
    4 4 7 23.26
    5 4 7 155.9
    5 4 7 129.37
    5 4 7 190.58
    6 4 7 394.86
    6 4 7 429.16
    7 4 7 38.07
    6 -5 -7 -99.29
    5 -5 -7 8.98
    -5 5 7 94.94
    4 -5 -7 44.23
    -4 5 7 29.96
    3 -5 -7 -6.66
    -3 5 7 13.55
    -2 5 7 497.43
    -2 5 7 503.51
    -1 5 7 59.9
    -1 5 7 157.93
    0 5 7 104.72
    1 5 7 406.38
    1 5 7 415.33
    2 5 7 28.71
    2 5 7 -23.12
    3 5 7 243.84
    3 5 7 172.22
    4 5 7 -19.08
    4 5 7 22.9
    4 5 7 24
    5 5 7 7.23
    5 5 7 52.65
    6 5 7 121.73
    7 5 7 68.23
    5 -6 -7 41.29
    -5 6 7 54.47
    4 -6 -7 52.97
    -4 6 7 18.41
    3 -6 -7 318.69
    -3 6 7 327.2
    2 -6 -7 595.29
    -2 6 7 577.32
    -2 6 7 503.41
    1 -6 -7 56.13
    -1 6 7 102.07
    -1 6 7 193.02
    0 -6 -7 394.4
    0 6 7 524.13
    0 6 7 384.44
    1 6 7 -22.64
    2 6 7 199.56
    2 6 7 390.41
    3 6 7 140.94
    3 6 7 274.29
    4 6 7 27.98
    4 6 7 85.75
    5 6 7 160.61
    5 6 7 377.28
    6 6 7 1039.1
    7 6 7 43.6
    4 -7 -7 8.97
    -4 7 7 -13.31
    3 -7 -7 71.89
    -3 7 7 111.94
    2 -7 -7 103.73
    -2 7 7 57.12
    -2 7 7 74.96
    1 -7 -7 124.6
    -1 7 7 121.14
    -1 7 7 104.96
    0 -7 -7 209.62
    0 7 7 159.03
    0 7 7 290.71
    -1 -7 -7 22.24
    1 7 7 -4.35
    1 7 7 -99.32
    2 7 7 448.38
    2 7 7 323.53
    3 7 7 13.54
    4 7 7 248.68
    4 7 7 258.6
    5 7 7 164.67
    5 7 7 189.01
    3 -8 -7 59.61
    2 -8 -7 29.37
    -2 8 7 26.77
    -1 8 7 758.84
    0 -8 -7 85.25
    0 8 7 242.61
    1 8 7 -65.56
    1 8 7 8.11
    2 8 7 145.91
    2 8 7 87.5
    3 8 7 -210.66
    3 8 7 -1.87
    4 8 7 189.88
    4 8 7 320.27
    5 8 7 -31.18
    1 -9 -7 80.04
    -1 9 7 203.18
    0 9 7 -71.7
    0 9 7 12.15
    1 9 7 -190.19
    1 9 7 -3.82
    2 9 7 62.57
    3 9 7 -27.91
    1 -7 8 107.56
    -1 -6 8 3.17
    0 -6 8 31.79
    1 -6 8 9.65
    2 -6 8 103.96
    2 -6 8 174.2
    3 -6 8 145.98
    3 -6 8 163.97
    4 -6 8 21.4
    4 5 -8 29.9
    -4 -5 8 15.83
    -2 -5 8 607.93
    -1 -5 8 -2.7
    0 -5 8 28.95
    1 -5 8 170.7
    1 -5 8 60.74
    2 -5 8 271.92
    2 -5 8 479.15
    2 -5 8 538.19
    3 -5 8 546.65
    3 -5 8 349.07
    3 -5 8 561.97
    4 -5 8 23.03
    4 -5 8 61.09
    5 -5 8 146.83
    5 4 -8 19.9
    -5 -4 8 -169.83
    -4 -4 8 133.96
    -2 -4 8 397.74
    -1 -4 8 187.55
    0 -4 8 18.13
    1 -4 8 -4.97
    1 -4 8 -88.29
    2 -4 8 634.15
    2 -4 8 788.12
    2 -4 8 570.76
    3 -4 8 -60.63
    3 -4 8 104.17
    3 -4 8 142.04
    4 -4 8 211.61
    4 -4 8 391.73
    4 -4 8 273.97
    5 -4 8 196.31
    5 -4 8 137.43
    5 -4 8 172.88
    6 -4 8 407
    6 3 -8 41.4
    -5 -3 8 68.8
    4 3 -8 102.92
    -4 -3 8 143.11
    -3 -3 8 311.11
    -2 -3 8 67.88
    -1 -3 8 53
    0 -3 8 15.79
    1 -3 8 24.6
    1 -3 8 -106.16
    1 -3 8 51.04
    2 -3 8 257.22
    2 -3 8 282.92
    2 -3 8 306.77
    2 -3 8 346.4
    3 -3 8 -4.41
    3 -3 8 10.78
    3 -3 8 58.91
    3 -3 8 -30.72
    4 -3 8 376.22
    4 -3 8 332.89
    4 -3 8 441.64
    5 -3 8 13.63
    5 -3 8 51.12
    6 -3 8 -160.61
    6 -3 8 48.72
    6 2 -8 70.33
    6 2 -8 88.41
    5 2 -8 38.42
    4 2 -8 278.53
    -4 -2 8 187.17
    -3 -2 8 395.1
    -3 -2 8 385.32
    -2 -2 8 58.14
    -2 -2 8 54.51
    -1 -2 8 427.2
    -1 -2 8 561.55
    0 -2 8 317.55
    0 -2 8 272.99
    1 -2 8 193.65
    1 -2 8 216.89
    2 -2 8 475.9
    2 -2 8 366.32
    2 -2 8 440.56
    2 -2 8 520.87
    3 -2 8 12.41
    3 -2 8 3.83
    3 -2 8 74.69
    3 -2 8 8.24
    4 -2 8 581.49
    4 -2 8 584.52
    4 -2 8 524.43
    5 -2 8 10.34
    5 -2 8 24.21
    6 -2 8 81.42
    7 -2 8 15.76
    6 1 -8 76.12
    6 1 -8 54.96
    4 1 -8 486.5
    -4 -1 8 485.2
    -3 -1 8 292.18
    -3 -1 8 167.93
    -3 -1 8 176.76
    -2 -1 8 -1.7
    -1 -1 8 1596.66
    -1 -1 8 1593.36
    0 -1 8 24.76
    0 -1 8 34.05
    1 -1 8 1250.3
    1 -1 8 1218.7
    1 -1 8 1170.78
    -2 1 -8 836.77
    2 -1 8 231.09
    2 -1 8 209.01
    2 -1 8 204.23
    3 -1 8 79.06
    3 -1 8 217.93
    3 -1 8 214.29
    3 -1 8 135.9
    4 -1 8 713.91
    4 -1 8 710.17
    4 -1 8 681.42
    4 -1 8 648.12
    5 -1 8 45.24
    5 -1 8 0.92
    6 -1 8 16.55
    7 -1 8 57.1
    5 0 -8 130.26
    -4 0 8 68.46
    3 0 -8 14.51
    -3 0 8 17.82
    -3 0 8 2.14
    -3 0 8 4.66
    -2 0 8 17.19
    -2 0 8 17.43
    -1 0 8 339.06
    -1 0 8 180.37
    0 0 8 246.45
    0 0 8 221.13
    1 0 8 623.82
    1 0 8 657.96
    1 0 8 742.86
    -2 0 -8 44.22
    2 0 8 11.33
    2 0 8 -13.72
    2 0 8 16.37
    -3 0 -8 1321.19
    3 0 8 499.87
    3 0 8 585.44
    3 0 8 628.94
    4 0 8 729.02
    4 0 8 959.7
    4 0 8 898.68
    5 0 8 68.53
    5 0 8 94.26
    6 0 8 152.81
    7 0 8 27.24
    8 0 8 116.61
    -4 1 8 33.76
    3 -1 -8 16.55
    -3 1 8 13.6
    -3 1 8 -3.46
    -3 1 8 53.97
    -2 1 8 90.21
    -2 1 8 98.22
    -2 1 8 82.73
    -2 1 8 92.67
    -1 1 8 130.12
    -1 1 8 124.86
    -1 1 8 217.53
    0 1 8 467.34
    0 1 8 503.39
    0 1 8 531.49
    1 1 8 126.71
    2 1 8 158.18
    2 1 8 174.64
    2 1 8 172.56
    -3 -1 -8 97.55
    3 1 8 237.88
    3 1 8 215.83
    3 1 8 223.89
    4 1 8 272.12
    4 1 8 312.85
    4 1 8 248.42
    5 1 8 164.97
    5 1 8 193.53
    5 1 8 145.75
    6 1 8 76.62
    6 1 8 88.87
    7 1 8 15.73
    7 1 8 4.21
    8 1 8 76.35
    -6 2 8 11.87
    -5 2 8 282.91
    -4 2 8 364.94
    -3 2 8 108.04
    -3 2 8 142.58
    -3 2 8 142.79
    2 -2 -8 278.17
    -2 2 8 285.2
    -2 2 8 454.08
    -2 2 8 268.1
    -2 2 8 294.69
    -1 2 8 27.36
    -1 2 8 27.44
    -1 2 8 109.3
    0 2 8 1127.28
    0 2 8 947.41
    0 2 8 1139.29
    0 2 8 1126.23
    0 2 8 1282.68
    1 2 8 204.7
    1 2 8 292.04
    1 2 8 268.59
    1 2 8 224.32
    1 2 8 259.96
    2 2 8 452.96
    2 2 8 384.84
    2 2 8 415
    -3 -2 -8 874.03
    3 2 8 251.42
    3 2 8 273.94
    3 2 8 247.77
    4 2 8 111.67
    4 2 8 125.61
    4 2 8 180.93
    4 2 8 102.24
    5 2 8 336.85
    5 2 8 454.34
    5 2 8 62.91
    6 2 8 4.59
    6 2 8 30.1
    7 2 8 1.76
    7 2 8 13.61
    8 2 8 69.51
    6 -3 -8 -65.34
    -6 3 8 24.42
    5 -3 -8 193.81
    -5 3 8 192.02
    -4 3 8 34.19
    -3 3 8 54.4
    -2 3 8 17.52
    -2 3 8 14.91
    -2 3 8 45.62
    -1 3 8 81.33
    -1 3 8 64.26
    -1 3 8 56.57
    -1 3 8 80.94
    0 3 8 929.03
    0 3 8 941.1
    0 3 8 854.7
    0 3 8 986.05
    1 3 8 18.52
    1 3 8 9.81
    1 3 8 20.6
    1 3 8 -0.73
    -2 -3 -8 -947.07
    3 3 8 470.32
    3 3 8 445.66
    3 3 8 452.52
    3 3 8 477.66
    3 3 8 380.8
    4 3 8 12.3
    4 3 8 6.56
    4 3 8 10.06
    4 3 8 -121.45
    5 3 8 904.57
    5 3 8 1017.6
    5 3 8 1128.39
    6 3 8 36.12
    6 3 8 16.25
    7 3 8 211.51
    7 3 8 176.13
    6 -4 -8 23.43
    5 -4 -8 179.1
    -5 4 8 111.52
    4 -4 -8 45.04
    -4 4 8 22.71
    -3 4 8 111.47
    -3 4 8 60.95
    -2 4 8 28.33
    -2 4 8 4.78
    -1 4 8 69.92
    -1 4 8 41.02
    0 4 8 367.71
    0 4 8 377.76
    0 4 8 416.94
    0 4 8 402.36
    1 4 8 61.33
    1 4 8 199.08
    1 4 8 198.72
    1 4 8 173.82
    2 4 8 789.67
    2 4 8 523.7
    2 4 8 524.44
    2 4 8 552.22
    3 4 8 5.94
    3 4 8 25.91
    3 4 8 41.66
    3 4 8 18.5
    3 4 8 26.52
    4 4 8 67.72
    4 4 8 57.86
    4 4 8 105.5
    5 4 8 200.71
    6 4 8 241.18
    7 4 8 107.16
    5 -5 -8 93.39
    -5 5 8 86.96
    4 -5 -8 1.29
    -4 5 8 -0.16
    3 -5 -8 206.87
    -3 5 8 127.54
    -2 5 8 109.08
    -1 5 8 -39.33
    0 5 8 69.11
    0 5 8 47.31
    1 5 8 24.13
    1 5 8 61.27
    2 5 8 416.75
    2 5 8 607.45
    3 5 8 149.09
    3 5 8 56.07
    4 5 8 12.79
    4 5 8 13.84
    5 5 8 317.49
    6 5 8 -12.65
    7 5 8 4.68
    5 -6 -8 -73.03
    4 -6 -8 57.2
    -4 6 8 90.26
    3 -6 -8 159.86
    -3 6 8 125.69
    -2 6 8 306.11
    1 -6 -8 295.35
    -1 6 8 538.16
    -1 6 8 256.48
    0 6 8 3.06
    0 6 8 -74.68
    1 6 8 466.33
    1 6 8 421.78
    -2 -6 -8 657.91
    2 6 8 958.15
    2 6 8 600.01
    3 6 8 301.17
    4 6 8 62.29
    4 6 8 119.85
    5 6 8 230.36
    4 -7 -8 9.26
    3 -7 -8 97.83
    -3 7 8 40.9
    2 -7 -8 22.46
    -2 7 8 -276.97
    -1 7 8 401.38
    0 -7 -8 94.66
    0 7 8 234.91
    0 7 8 65.31
    -1 -7 -8 382.13
    1 7 8 405.69
    1 7 8 808.45
    2 7 8 288.09
    3 7 8 313.35
    3 7 8 234.76
    4 7 8 418.06
    5 7 8 -739.77
    2 -8 -8 54.27
    -2 8 8 41.34
    1 -8 -8 10.77
    -1 8 8 14.79
    -1 8 8 -193.39
    0 -8 -8 87.61
    0 8 8 67.87
    0 8 8 80.92
    1 8 8 441.32
    2 8 8 38.75
    2 8 8 -184.37
    3 8 8 86.79
    4 8 8 234.79
    1 9 8 139.61
    -2 -6 9 54.43
    -1 -6 9 89.2
    0 -6 9 432.59
    1 -6 9 94.37
    2 -6 9 -25.89
    3 5 -9 147.56
    -3 -5 9 173.66
    -2 -5 9 102.25
    -1 -5 9 725.54
    -1 -5 9 413.57
    0 -5 9 52.61
    0 -5 9 50.07
    1 -5 9 195.41
    1 -5 9 385.73
    2 -5 9 396.81
    2 -5 9 334.2
    3 -5 9 -0.87
    4 -5 9 244.98
    -4 -4 9 108.23
    -3 -4 9 15.58
    -2 -4 9 283.51
    -2 -4 9 436.22
    -1 -4 9 104.1
    -1 -4 9 193.72
    0 -4 9 13.94
    1 -4 9 231.13
    1 -4 9 299.11
    2 -4 9 271.77
    2 -4 9 214.11
    3 -4 9 186.75
    3 -4 9 264.16
    3 -4 9 548.49
    4 -4 9 100.63
    4 -4 9 61.96
    4 -4 9 0.18
    5 -4 9 9.62
    5 3 -9 5.94
    -4 -3 9 65.85
    -3 -3 9 -27.15
    -2 -3 9 399.54
    -2 -3 9 555.65
    -1 -3 9 9.4
    -1 -3 9 5.36
    0 -3 9 91.12
    0 -3 9 47.21
    1 -3 9 120.9
    1 -3 9 246.76
    2 -3 9 37.13
    2 -3 9 65.91
    2 -3 9 36.88
    3 -3 9 592.04
    3 -3 9 754.76
    4 -3 9 -9.56
    4 -3 9 -106.84
    5 -3 9 48.81
    5 -3 9 63.67
    6 -3 9 199.04
    5 2 -9 36.37
    4 2 -9 124.99
    -4 -2 9 126.42
    -3 -2 9 -12.24
    -3 -2 9 -18.08
    -2 -2 9 1132.59
    -2 -2 9 1165.14
    -1 -2 9 127.96
    0 -2 9 156.09
    0 -2 9 111.43
    1 -2 9 268.29
    1 -2 9 240.41
    2 -2 9 51.24
    2 -2 9 20.36
    2 -2 9 25.39
    3 -2 9 295.73
    3 -2 9 381.66
    4 -2 9 59.23
    5 -2 9 55.21
    5 -2 9 46.15
    6 -2 9 145.53
    6 1 -9 29.95
    5 1 -9 75.42
    -4 -1 9 130.74
    -3 -1 9 421.28
    -3 -1 9 322.04
    -3 -1 9 162.78
    -2 -1 9 536.26
    -2 -1 9 469.28
    -1 -1 9 26.34
    0 -1 9 356.05
    0 -1 9 420.05
    1 -1 9 577.4
    1 -1 9 583.26
    1 -1 9 497.93
    2 -1 9 47.45
    2 -1 9 76.28
    2 -1 9 81.16
    3 -1 9 694.87
    3 -1 9 706.32
    3 -1 9 659.67
    4 -1 9 80.85
    4 -1 9 402.12
    4 -1 9 141.92
    5 -1 9 549.35
    5 -1 9 501.62
    6 -1 9 162.11
    7 -1 9 64.01
    5 0 -9 25.31
    5 0 -9 63.8
    -4 0 9 121.88
    3 0 -9 205.9
    -3 0 9 194.55
    -3 0 9 205.89
    -3 0 9 159.38
    -2 0 9 198.78
    -2 0 9 274.43
    -2 0 9 191.39
    -1 0 9 189.41
    -1 0 9 241.48
    0 0 9 990.2
    0 0 9 1053.58
    1 0 9 8.66
    1 0 9 -0.38
    1 0 9 -0.39
    2 0 9 175.28
    2 0 9 133.75
    2 0 9 139.72
    3 0 9 43.93
    3 0 9 -22.82
    4 0 9 477.65
    4 0 9 369.84
    4 0 9 591.52
    5 0 9 206.16
    6 0 9 36.8
    7 0 9 113.3
    5 -1 -9 53.54
    -5 1 9 78.38
    -4 1 9 127.38
    -4 1 9 133.52
    3 -1 -9 111.65
    -3 1 9 88.7
    -3 1 9 95.57
    -3 1 9 118.61
    -3 1 9 85.95
    -2 1 9 51.53
    -2 1 9 91.91
    -2 1 9 46.31
    -2 1 9 28.38
    -1 1 9 265.03
    -1 1 9 186.16
    -1 1 9 227.18
    0 1 9 700.18
    0 1 9 879.36
    1 1 9 13.63
    1 1 9 3.42
    1 1 9 8.2
    -2 -1 -9 -305.52
    2 1 9 91.37
    3 1 9 12.78
    3 1 9 43.71
    3 1 9 10.32
    4 1 9 414.32
    4 1 9 388.85
    4 1 9 411.86
    5 1 9 44.53
    5 1 9 34.34
    6 1 9 29.95
    7 1 9 35.41
    5 -2 -9 30.67
    -5 2 9 51.49
    -4 2 9 254.75
    -3 2 9 123.9
    -3 2 9 205.78
    -3 2 9 204.55
    -2 2 9 12.32
    -2 2 9 74.18
    -2 2 9 9.01
    -2 2 9 3.62
    -1 2 9 928.46
    -1 2 9 956.94
    -1 2 9 842.12
    0 2 9 353.96
    0 2 9 313.14
    1 2 9 264.78
    1 2 9 196.11
    1 2 9 163.59
    1 2 9 180.1
    -2 -2 -9 -900.38
    2 2 9 114.67
    3 2 9 14.29
    3 2 9 140.66
    3 2 9 22.5
    3 2 9 6.69
    4 2 9 711.66
    4 2 9 528.08
    4 2 9 631.98
    4 2 9 542.95
    5 2 9 -193.39
    6 2 9 77.77
    7 2 9 87
    6 -3 -9 -38.53
    5 -3 -9 42.45
    -3 3 9 -123.44
    -2 3 9 93.45
    -2 3 9 77.05
    -2 3 9 100.07
    -2 3 9 92.27
    -1 3 9 833.2
    -1 3 9 811.85
    -1 3 9 821.04
    -1 3 9 790.52
    0 3 9 65.67
    0 3 9 74.92
    0 3 9 58.03
    1 3 9 1004.76
    1 3 9 775.1
    1 3 9 822.84
    1 3 9 806.65
    2 3 9 5.47
    2 3 9 13.06
    2 3 9 0.94
    2 3 9 16.1
    3 3 9 330.05
    3 3 9 338.05
    3 3 9 299.68
    3 3 9 348.13
    4 3 9 756.41
    4 3 9 716.61
    4 3 9 668.24
    4 3 9 753.97
    5 3 9 -19.62
    5 3 9 -56.82
    6 3 9 313.24
    7 3 9 10.72
    5 -4 -9 -18.1
    -5 4 9 2.13
    4 -4 -9 91.27
    -4 4 9 143.93
    -3 4 9 72.19
    -2 4 9 137.05
    -2 4 9 185.68
    -1 4 9 110.51
    -1 4 9 85.32
    0 4 9 10.1
    0 4 9 -1.99
    0 4 9 -4.47
    0 4 9 -3.14
    1 4 9 130.43
    1 4 9 90.15
    1 4 9 111.11
    2 4 9 103.05
    2 4 9 47.43
    2 4 9 56.55
    2 4 9 78.95
    3 4 9 -10.01
    3 4 9 50.91
    3 4 9 85.94
    3 4 9 46.31
    4 4 9 262.87
    4 4 9 457.82
    5 4 9 14.58
    5 4 9 61.65
    6 4 9 266.99
    7 4 9 -48.51
    5 -5 -9 55.35
    -4 5 9 164.46
    3 -5 -9 -15.83
    -3 5 9 9.54
    -2 5 9 152.57
    -1 5 9 234.27
    -1 5 9 201.35
    0 5 9 -15.94
    0 5 9 14.65
    1 5 9 270.79
    1 5 9 356.69
    2 5 9 -40.93
    2 5 9 26.6
    3 5 9 178.11
    4 5 9 198.01
    5 5 9 -27.1
    6 5 9 18.12
    4 -6 -9 92.21
    3 -6 -9 80.59
    -3 6 9 126.08
    2 -6 -9 246.6
    -2 6 9 226.86
    -2 6 9 353.86
    1 -6 -9 15.17
    -1 6 9 -251.67
    -1 6 9 -5.4
    0 6 9 219.44
    0 6 9 304.19
    1 6 9 55.02
    1 6 9 154.75
    2 6 9 127.81
    2 6 9 191.83
    3 6 9 382.06
    4 6 9 75.23
    4 6 9 39.59
    5 6 9 464.99
    3 -7 -9 102.66
    2 -7 -9 43.81
    -2 7 9 -165.55
    -1 7 9 248.84
    0 -7 -9 84.52
    0 7 9 44.59
    0 7 9 -457.69
    1 7 9 313.04
    2 7 9 401.91
    2 7 9 192.97
    3 7 9 -13.13
    4 7 9 359.59
    5 7 9 -21.47
    -1 8 9 852.59
    0 -8 -9 12.09
    0 8 9 8.31
    0 8 9 -173.13
    1 8 9 126.08
    2 8 9 -135.19
    3 8 9 307.61
    -2 -5 10 148.34
    -1 -5 10 -40.83
    0 -5 10 238.01
    1 -5 10 333.85
    1 -5 10 187.96
    2 -5 10 371.75
    3 4 -10 84.13
    -3 -4 10 236.06
    -2 -4 10 125.45
    -1 -4 10 14.3
    -1 -4 10 -15.54
    0 -4 10 317.82
    0 -4 10 173.89
    1 -4 10 33.82
    1 -4 10 74.61
    2 -4 10 659.95
    2 -4 10 398.61
    3 -4 10 232.66
    3 -4 10 284.12
    4 -4 10 -16.14
    4 3 -10 13.91
    -4 -3 10 -26.6
    3 3 -10 105.4
    -3 -3 10 213.65
    -2 -3 10 72.49
    -2 -3 10 61.04
    -1 -3 10 397.17
    -1 -3 10 189.74
    0 -3 10 36.7
    0 -3 10 97.65
    1 -3 10 150.53
    1 -3 10 56.42
    2 -3 10 554.87
    2 -3 10 884.64
    3 -3 10 49.67
    3 -3 10 -40.31
    4 -3 10 29.23
    4 -3 10 42.33
    5 -3 10 53.29
    5 2 -10 47.26
    -4 -2 10 113.11
    3 2 -10 294.69
    -3 -2 10 253.99
    -2 -2 10 94.55
    -1 -2 10 136.73
    -1 -2 10 136.71
    0 -2 10 -58.95
    0 -2 10 3.69
    1 -2 10 86.42
    2 -2 10 1167.38
    2 -2 10 955.46
    2 -2 10 1150.14
    3 -2 10 29.89
    3 -2 10 49.6
    4 -2 10 205.66
    4 -2 10 125.62
    5 -2 10 37.66
    5 -2 10 64.92
    6 -2 10 64.91
    5 1 -10 10.06
    4 1 -10 14.08
    -4 -1 10 4.89
    3 1 -10 415.03
    -3 -1 10 505.85
    -3 -1 10 520
    -2 -1 10 9.75
    -2 -1 10 25.8
    -2 -1 10 -2.99
    -1 -1 10 442.1
    -1 -1 10 582.51
    0 -1 10 74.17
    1 -1 10 569.86
    1 -1 10 451.86
    2 -1 10 1018.54
    2 -1 10 980.37
    2 -1 10 1086.28
    3 -1 10 190.46
    3 -1 10 273.5
    3 -1 10 335.93
    4 -1 10 624.9
    4 -1 10 331.96
    4 -1 10 363.64
    5 -1 10 45.72
    5 -1 10 52.54
    6 -1 10 64.59
    -4 0 10 328.85
    3 0 -10 33.08
    -3 0 10 62.14
    -3 0 10 -102.07
    -2 0 10 88.11
    -2 0 10 85.39
    -2 0 10 113.85
    -1 0 10 3.16
    -1 0 10 9.11
    0 0 10 59.9
    0 0 10 86.34
    1 0 10 142.34
    1 0 10 200.32
    1 0 10 137.67
    2 0 10 294.74
    2 0 10 318.15
    2 0 10 238.94
    3 0 10 449.01
    3 0 10 654.9
    3 0 10 427.94
    4 0 10 262.64
    4 0 10 235.58
    4 0 10 145.3
    5 0 10 -8.05
    5 0 10 11.2
    6 0 10 198.49
    5 -1 -10 -14.97
    -4 1 10 247.78
    -3 1 10 38.1
    -3 1 10 29.13
    -2 1 10 147.14
    -2 1 10 136.18
    -2 1 10 128.19
    -1 1 10 146.23
    -1 1 10 280.48
    -1 1 10 128.1
    0 1 10 121.34
    0 1 10 178.9
    0 1 10 127.57
    1 1 10 239.74
    1 1 10 345.41
    2 1 10 17.68
    2 1 10 31.82
    2 1 10 16.23
    3 1 10 195.71
    3 1 10 379.97
    3 1 10 262.47
    4 1 10 -8.49
    4 1 10 -2.45
    4 1 10 14.43
    5 1 10 77.98
    6 1 10 23.79
    7 1 10 36.74
    5 -2 -10 83.9
    -3 2 10 26.37
    -2 2 10 173.88
    -2 2 10 98.78
    -2 2 10 209.24
    -1 2 10 149.83
    -1 2 10 116.69
    -1 2 10 136.11
    0 2 10 650.67
    0 2 10 665.66
    0 2 10 633.54
    1 2 10 857.52
    1 2 10 667.03
    1 2 10 579.83
    1 2 10 680.84
    2 2 10 2.19
    2 2 10 46.75
    2 2 10 -3.59
    2 2 10 3.2
    3 2 10 521.33
    3 2 10 689.81
    3 2 10 546.53
    3 2 10 534.13
    4 2 10 5.85
    4 2 10 40.37
    4 2 10 79.87
    4 2 10 30.76
    5 2 10 42.93
    6 2 10 15.37
    7 2 10 -6.4
    5 -3 -10 117.79
    -4 3 10 50.16
    -3 3 10 84.99
    -3 3 10 57.6
    -2 3 10 59.23
    -2 3 10 135.45
    -2 3 10 77.34
    -1 3 10 156.43
    -1 3 10 116.11
    0 3 10 959.09
    0 3 10 995.88
    0 3 10 907.7
    1 3 10 23.14
    1 3 10 9.05
    1 3 10 34.61
    2 3 10 313.52
    2 3 10 101.51
    2 3 10 55.19
    2 3 10 108.28
    3 3 10 340.04
    3 3 10 358.39
    3 3 10 348.2
    3 3 10 472.87
    4 3 10 216.16
    5 3 10 261.76
    5 3 10 305.15
    6 3 10 2.13
    5 -4 -10 19.56
    4 -4 -10 16.88
    -4 4 10 9.84
    -3 4 10 2.44
    -3 4 10 -206.1
    -2 4 10 -9.17
    -2 4 10 19.74
    -1 4 10 -89.47
    -1 4 10 2.27
    0 4 10 417.33
    0 4 10 484.49
    0 4 10 432.01
    0 4 10 321.93
    1 4 10 1.38
    1 4 10 -2.44
    1 4 10 -72.99
    2 4 10 182.27
    2 4 10 115.45
    2 4 10 114.55
    3 4 10 92.16
    3 4 10 -1.99
    3 4 10 99.16
    4 4 10 72.79
    4 4 10 9.6
    5 4 10 -10.63
    6 4 10 -4.63
    4 -5 -10 -28.39
    3 -5 -10 140.15
    -3 5 10 117.41
    -2 5 10 -5.84
    -2 5 10 -263.05
    -1 5 10 185.04
    -1 5 10 126.03
    0 5 10 344.26
    0 5 10 509.34
    1 5 10 32.5
    1 5 10 79.69
    2 5 10 118.95
    3 5 10 133.02
    4 5 10 -10.99
    5 5 10 -78.99
    3 -6 -10 70.53
    -2 6 10 401.21
    1 -6 -10 213.83
    -1 6 10 227.06
    -1 6 10 71.58
    0 6 10 197.66
    0 6 10 184.18
    1 6 10 215.84
    1 6 10 357.92
    2 6 10 97.24
    2 6 10 130.4
    3 6 10 10.33
    4 6 10 377.16
    5 6 10 -429.43
    2 -7 -10 -7.44
    -1 7 10 859.33
    0 -7 -10 -5.52
    0 7 10 -11.48
    0 7 10 -351.69
    -1 -7 -10 127.18
    1 7 10 471.93
    1 7 10 166.65
    2 7 10 -2.8
    2 7 10 -17.97
    3 7 10 8.18
    4 7 10 -191.73
    1 8 10 353.28
    -2 -4 11 -13.29
    -1 -4 11 204.65
    0 -4 11 -49.9
    1 -4 11 234.61
    1 -4 11 565.43
    2 -4 11 30.3
    2 -4 11 6.68
    3 -4 11 350.95
    -3 -3 11 147.51
    -2 -3 11 121.46
    -1 -3 11 127.69
    -1 -3 11 67.81
    0 -3 11 -14.38
    0 -3 11 24.62
    1 -3 11 382.99
    1 -3 11 151.74
    2 -3 11 -20.45
    2 -3 11 -11.69
    3 -3 11 130.07
    3 -3 11 57.83
    -3 -2 11 57.79
    -2 -2 11 416.93
    -2 -2 11 344.62
    -2 -2 11 480.33
    -1 -2 11 247.83
    -1 -2 11 346
    0 -2 11 3.26
    0 -2 11 14.48
    1 -2 11 773.21
    1 -2 11 485.99
    2 -2 11 90.15
    3 -2 11 254.42
    3 -2 11 361.34
    3 -2 11 152.85
    4 -2 11 26.95
    4 -2 11 36.62
    5 -2 11 38.23
    -4 -1 11 170.3
    -3 -1 11 185.63
    -2 -1 11 396.02
    -2 -1 11 467.27
    -2 -1 11 603.14
    -1 -1 11 44.51
    0 -1 11 147.59
    0 -1 11 194.57
    1 -1 11 145.97
    1 -1 11 187.5
    2 -1 11 113.23
    2 -1 11 168.86
    3 -1 11 469.56
    3 -1 11 495.58
    3 -1 11 686.58
    4 -1 11 -5.9
    4 -1 11 -4.68
    4 -1 11 -2.45
    5 -1 11 69.64
    5 -1 11 129.3
    -4 0 11 -154.55
    -3 0 11 23.63
    -3 0 11 48.11
    -2 0 11 249.54
    -2 0 11 410.63
    -1 0 11 106.66
    -1 0 11 32.64
    -1 0 11 41.57
    0 0 11 42.08
    0 0 11 48.79
    1 0 11 -30.64
    1 0 11 4.58
    2 0 11 404.16
    3 0 11 288.43
    3 0 11 334.12
    3 0 11 505.71
    4 0 11 186.63
    4 0 11 114.2
    4 0 11 45.38
    5 0 11 168.24
    6 0 11 109.03
    -3 1 11 283.39
    -3 1 11 272.38
    -3 1 11 263.19
    -2 1 11 284.17
    -2 1 11 222.29
    -2 1 11 269.24
    -1 1 11 57.25
    -1 1 11 49.29
    0 1 11 18.47
    0 1 11 2.62
    0 1 11 11.13
    1 1 11 -19.97
    1 1 11 9.69
    1 1 11 9.33
    2 1 11 576.51
    2 1 11 371.51
    2 1 11 308.2
    3 1 11 65.16
    3 1 11 23.43
    3 1 11 100.16
    4 1 11 513.55
    4 1 11 186.55
    4 1 11 213.58
    4 1 11 254.65
    5 1 11 59.53
    6 1 11 14.14
    -3 2 11 633.76
    -2 2 11 244.3
    -2 2 11 71.96
    -2 2 11 104.97
    -1 2 11 272.6
    -1 2 11 140.28
    -1 2 11 251.43
    0 2 11 285.76
    0 2 11 94.43
    0 2 11 112.79
    1 2 11 -35.38
    1 2 11 9.1
    1 2 11 11.02
    2 2 11 447.59
    2 2 11 479.21
    2 2 11 699.11
    2 2 11 512.84
    3 2 11 57.98
    3 2 11 53.73
    4 2 11 416.34
    4 2 11 504.71
    4 2 11 367.34
    4 2 11 620.66
    5 2 11 -131.78
    6 2 11 -6.07
    4 -3 -11 75.45
    -3 3 11 213.22
    -2 3 11 -97.82
    -1 3 11 189.74
    -1 3 11 171.43
    -1 3 11 168.83
    0 3 11 77.02
    0 3 11 16.8
    0 3 11 32.56
    1 3 11 100.42
    1 3 11 93.63
    1 3 11 104.67
    2 3 11 173.39
    2 3 11 164.13
    2 3 11 343.66
    3 3 11 98.51
    3 3 11 95.79
    3 3 11 70.53
    3 3 11 60.4
    4 3 11 520.15
    4 3 11 586.54
    4 3 11 496.74
    4 3 11 839.23
    5 3 11 320.04
    6 3 11 55.21
    4 -4 -11 87.1
    -3 4 11 497.67
    -2 4 11 -76.31
    -1 4 11 219.51
    0 4 11 106.93
    1 4 11 84.31
    1 4 11 97.81
    1 4 11 113.83
    2 4 11 165.13
    3 4 11 238.99
    4 4 11 310.74
    5 4 11 258.9
    3 -5 -11 -45.21
    -2 5 11 163.06
    -1 5 11 190.9
    0 5 11 216.84
    1 5 11 129.04
    2 5 11 77.55
    3 5 11 77.76
    4 5 11 360.9
    5 5 11 -458.89
    -2 6 11 1024.35
    -1 6 11 437.95
    0 6 11 215.4
    1 6 11 -92.68
    -2 -6 -11 27.49
    2 6 11 -5.63
    3 6 11 192.75
    4 6 11 565.55
    0 -7 -11 84.88
    0 7 11 -40.44
    -1 -7 -11 -12.6
    1 7 11 -57.47
    2 7 11 210.41
    -1 -3 12 72.59
    0 -3 12 449.63
    1 -3 12 14.69
    1 -3 12 -35.11
    2 -3 12 560.71
    3 -3 12 -14.94
    -2 -2 12 185.77
    -1 -2 12 54.6
    -1 -2 12 138
    0 -2 12 324.53
    0 -2 12 567.24
    1 -2 12 -223.88
    1 -2 12 -0.11
    2 -2 12 513.19
    2 -2 12 326.08
    3 -2 12 52.16
    3 -2 12 30.78
    -3 -1 12 116.32
    2 1 -12 18.98
    -2 -1 12 39.3
    -2 -1 12 -103.95
    -1 -1 12 192.41
    -1 -1 12 157.59
    -1 -1 12 392.82
    0 -1 12 313.93
    0 -1 12 186.58
    1 -1 12 159.23
    1 -1 12 167.16
    2 -1 12 790.13
    2 -1 12 468.91
    3 -1 12 48.66
    3 -1 12 16.41
    4 -1 12 658.93
    -3 0 12 85.97
    -2 0 12 116.96
    -2 0 12 77.39
    -2 0 12 74.35
    -1 0 12 147.66
    -1 0 12 144.61
    -1 0 12 79.97
    0 0 12 -7.3
    0 0 12 7.51
    0 0 12 -3.46
    1 0 12 254.45
    1 0 12 322.88
    2 0 12 140.01
    2 0 12 298.18
    3 0 12 20.88
    3 0 12 -25.07
    3 0 12 30.74
    4 0 12 21.12
    4 0 12 1.89
    4 0 12 30.85
    4 0 12 26.39
    5 0 12 -18.18
    -3 1 12 147.78
    -2 1 12 29.77
    -2 1 12 62.89
    -1 1 12 90.16
    -1 1 12 62.22
    -1 1 12 61.55
    0 1 12 37
    0 1 12 16.41
    0 1 12 100.33
    1 1 12 318.05
    1 1 12 454.85
    1 1 12 275.87
    2 1 12 224.12
    2 1 12 262.66
    2 1 12 212.77
    3 1 12 169.61
    3 1 12 153.36
    3 1 12 114.97
    4 1 12 22.08
    4 1 12 24.77
    4 1 12 127.28
    4 1 12 27.91
    5 1 12 14.01
    -3 2 12 216.11
    -2 2 12 337.17
    -2 2 12 13.77
    -2 2 12 257.44
    -1 2 12 90.25
    0 2 12 192.52
    0 2 12 211.97
    0 2 12 286.58
    1 2 12 297.34
    1 2 12 308.33
    1 2 12 566.58
    2 2 12 74.68
    2 2 12 54.27
    2 2 12 48.71
    3 2 12 349.52
    3 2 12 335.3
    3 2 12 796.9
    3 2 12 389
    4 2 12 64.71
    4 2 12 231.21
    4 2 12 30.06
    5 2 12 8.48
    -3 3 12 -279.83
    -2 3 12 425.29
    -1 3 12 233.45
    0 3 12 141.46
    0 3 12 115.54
    0 3 12 196.38
    1 3 12 97.04
    1 3 12 127.29
    1 3 12 103.01
    2 3 12 30.18
    2 3 12 19.45
    2 3 12 28.32
    3 3 12 508.51
    3 3 12 349.08
    3 3 12 336.51
    4 3 12 -199.83
    4 3 12 -22.73
    5 3 12 168.9
    3 -4 -12 18.92
    -2 4 12 26.44
    -1 4 12 -159.88
    0 4 12 124.52
    1 4 12 21.63
    2 4 12 -66.61
    3 4 12 19.17
    4 4 12 466.06
    2 -5 -12 86.14
    -1 5 12 -157.39
    0 5 12 353.06
    1 5 12 -133.34
    2 5 12 -101.3
    3 5 12 -91.39
    4 5 12 330.58
    0 -6 -12 136.82
    0 6 12 124.05
    -1 -6 -12 10.76
    1 6 12 18.93
    2 6 12 420.83
    0 -2 13 -216.36
    1 -2 13 567.65
    -1 -1 13 139.95
    0 -1 13 32.21
    0 -1 13 13.36
    1 -1 13 526.22
    1 -1 13 181.78
    2 -1 13 444.16
    3 -1 13 -71.36
    -2 0 13 -84.32
    -1 0 13 -1.39
    -1 0 13 11.52
    0 0 13 21.98
    0 0 13 6.62
    0 0 13 34.51
    1 0 13 281.06
    2 0 13 204.88
    2 0 13 365.15
    2 0 13 159.17
    3 0 13 202.93
    -2 1 13 329.64
    -1 1 13 -14.68
    -1 1 13 -3.04
    0 1 13 133.12
    0 1 13 138.18
    0 1 13 167.05
    1 1 13 169.63
    2 1 13 299.5
    2 1 13 199.29
    2 1 13 203.05
    3 1 13 180.96
    4 1 13 295.59
    -2 2 13 -18.27
    -1 2 13 383.69
    0 2 13 126.87
    0 2 13 290.86
    0 2 13 169.18
    1 2 13 214.91
    2 2 13 422.94
    2 2 13 439.17
    2 2 13 754.12
    3 2 13 8.52
    4 2 13 178.27
    4 2 13 -58.68
    -2 3 13 3.95
    -1 3 13 34.56
    0 3 13 25.33
    0 3 13 48.52
    0 3 13 11.64
    1 3 13 143.41
    1 3 13 122
    1 3 13 147.24
    2 3 13 292.52
    2 3 13 246.07
    3 3 13 -43.65
    -1 4 13 133.4
    0 4 13 176.09
    1 4 13 -5.3
    2 4 13 248.01
    3 4 13 -225.16
    1 5 13 56.73
_refine_special_details     ?
_reflns_number_total     2520
_reflns_number_gt     1604
_reflns_threshold_expression     'I > 2\s(I)'
_refine_ls_structure_factor_coef     Fsqd
_refine_ls_matrix_type     full
_refine_ls_R_factor_all     0.1622
_refine_ls_R_factor_gt     0.0615
_refine_ls_wR_factor_gt     0.1323
_refine_ls_wR_factor_ref     0.1495
_refine_ls_goodness_of_fit_ref     1.068
_refine_ls_restrained_S_all     1.068
_refine_ls_number_reflns     2520
_refine_ls_number_parameters     156
_refine_ls_number_restraints     0
_refine_ls_hydrogen_treatment     constr
_refine_ls_weighting_scheme     calc
_refine_ls_weighting_details
              'w=1/[\s^2^(Fo^2^)+(0.0517P)^2^+1.7851P] where P=(Fo^2^+2Fc^2^)/3'
_atom_sites_solution_hydrogens     mixed
_atom_sites_solution_primary     direct
_atom_sites_solution_secondary     ?
_refine_ls_shift/su_max     0.000
_refine_ls_shift/su_mean     0.000
_refine_diff_density_max     2.098
_refine_diff_density_min     -1.228
_refine_ls_extinction_method     none
_refine_ls_extinction_coef     .
loop_
    _atom_type_symbol
    _atom_type_description
    _atom_type_scat_dispersion_real
    _atom_type_scat_dispersion_imag
    _atom_type_scat_source
    'C' 'C' 0.0140 0.0070
                         'International Tables Vol C Tables 4.2.6.8 and 6.1.1.4'
    'H' 'H' 0.0000 0.0000
                         'International Tables Vol C Tables 4.2.6.8 and 6.1.1.4'
    'Cl' 'Cl' 0.3290 0.5400
                         'International Tables Vol C Tables 4.2.6.8 and 6.1.1.4'
    'N' 'N' 0.0250 0.0140
                         'International Tables Vol C Tables 4.2.6.8 and 6.1.1.4'
    'O' 'O' 0.0390 0.0250
                         'International Tables Vol C Tables 4.2.6.8 and 6.1.1.4'
    'Sn' 'Sn' 0.1160 4.3260
                         'International Tables Vol C Tables 4.2.6.8 and 6.1.1.4'
_computing_data_collection
;
APEX2 (Bruker, 2014)
;
_computing_cell_refinement
;
SAINT (Bruker, 2014)
;
_computing_data_reduction
;
SAINT (Bruker, 2014)
;
_computing_structure_solution
;
SHELXT (Sheldrick, 2015a)
;
_computing_structure_refinement
;
SHELXL2014 (Sheldrick, 2015b)
;
_computing_molecular_graphics
;
<i>OLEX2</i> (Dolomanov <i>et al.</i>, 2009) and Mercury (Macrae <i>et
al.</i>,
2008)
;
_computing_publication_material
;
<i>OLEX2</i> (Dolomanov <i>et al.</i>, 2009) and <i>publCIF</i>
(Westrip,
2010)
;
loop_
    _atom_site_type_symbol
    _atom_site_label
    _atom_site_fract_x
    _atom_site_fract_y
    _atom_site_fract_z
    _atom_site_U_iso_or_equiv
    _atom_site_adp_type
    _atom_site_calc_flag
    _atom_site_occupancy
    _atom_site_disorder_assembly
    _atom_site_disorder_group
    Sn Sn1 0.29887(9) 0.93269(8) 0.27360(5) 0.0317(2) Uani d 1 . .
    Cl Cl2 0.0743(4) 1.0116(3) 0.1403(2) 0.0435(6) Uani d 1 . .
    Cl Cl3 0.3305(4) 0.6485(3) 0.2412(2) 0.0440(6) Uani d 1 . .
    Cl Cl1 0.5565(3) 1.0303(3) 0.1490(2) 0.0408(6) Uani d 1 . .
    O O1 0.4545(9) 0.8696(8) 0.4197(5) 0.0350(16) Uani d 1 . .
    O O5 0.2658(9) 1.1790(8) 0.3182(6) 0.0353(16) Uani d 1 . .
    H H5A 0.3590 1.2042 0.3507 0.053 Uiso d 1 . .
    H H5B 0.1714 1.1866 0.3693 0.053 Uiso d 1 . .
    O O3 0.0676(9) 0.7477(9) 0.6101(6) 0.0382(16) Uani d 1 . .
    O O2 0.0984(9) 0.8685(8) 0.4173(5) 0.0346(15) Uani d 1 . .
    O O4 0.4338(9) 0.7392(9) 0.6108(6) 0.0384(17) Uani d 1 . .
    N N1 0.2275(12) 0.5715(10) 0.8327(7) 0.042(2) Uani d 1 . .
    H H1 0.2288 0.6585 0.7749 0.050 Uiso calc 1 . .
    C C1 0.3663(13) 0.8049(12) 0.5176(9) 0.035(2) Uani d 1 . .
    C C5 0.2088(13) 0.4176(12) 0.8164(9) 0.034(2) Uani d 1 . .
    C C2 0.1599(14) 0.8079(13) 0.5178(9) 0.038(2) Uani d 1 . .
    N N2 0.2132(12) 0.3254(11) 0.9248(7) 0.046(2) Uani d 1 . .
    H H2 0.2019 0.2162 0.9399 0.055 Uiso calc 1 . .
    C C3 0.2380(15) 0.4238(12) 1.0101(9) 0.041(3) Uani d 1 . .
    H H3 0.2481 0.3874 1.0935 0.050 Uiso calc 1 . .
    C C4 0.2450(16) 0.5808(14) 0.9517(9) 0.044(3) Uani d 1 . .
    H H4 0.2592 0.6791 0.9854 0.053 Uiso calc 1 . .
    C C6 0.1870(14) 0.3569(13) 0.7014(9) 0.040(2) Uani d 1 . .
    H H6A 0.0680 0.3939 0.6757 0.060 Uiso calc 1 . .
    H H6B 0.1982 0.2342 0.7134 0.060 Uiso calc 1 . .
    H H6C 0.2804 0.4026 0.6393 0.060 Uiso calc 1 . .
loop_
    _atom_site_aniso_label
    _atom_site_aniso_U_11
    _atom_site_aniso_U_22
    _atom_site_aniso_U_33
    _atom_site_aniso_U_12
    _atom_site_aniso_U_13
    _atom_site_aniso_U_23
    Sn1 0.0409(4) 0.0320(4) 0.0223(4) -0.0033(3) -0.0078(2) -0.0003(3)
    Cl2 0.0552(15) 0.0464(15) 0.0291(13) -0.0117(12) -0.0202(11) 0.0076(12)
    Cl3 0.0584(15) 0.0350(14) 0.0407(14) -0.0062(12) -0.0077(12) -0.0090(12)
    Cl1 0.0482(13) 0.0417(14) 0.0302(12) -0.0063(11) 0.0016(11) -0.0003(11)
    O1 0.049(4) 0.037(4) 0.020(3) -0.012(3) -0.010(3) 0.004(3)
    O5 0.038(4) 0.039(4) 0.029(4) -0.006(3) -0.003(3) -0.005(3)
    O3 0.037(4) 0.042(4) 0.029(4) 0.002(3) -0.001(3) 0.014(3)
    O2 0.049(4) 0.034(4) 0.021(3) 0.005(3) -0.005(3) -0.004(3)
    O4 0.041(4) 0.042(4) 0.031(4) -0.007(3) -0.020(3) 0.012(3)
    N1 0.061(6) 0.029(5) 0.033(5) -0.013(4) -0.011(4) 0.010(4)
    C1 0.046(6) 0.030(5) 0.033(6) -0.018(5) 0.005(5) -0.010(5)
    C5 0.038(5) 0.033(5) 0.032(5) -0.003(4) -0.005(4) -0.003(5)
    C2 0.048(6) 0.031(6) 0.037(6) 0.002(5) -0.012(5) -0.005(5)
    N2 0.066(6) 0.032(5) 0.035(5) 0.000(4) 0.002(4) 0.003(4)
    C3 0.072(7) 0.025(5) 0.026(5) 0.004(5) -0.012(5) 0.003(5)
    C4 0.068(7) 0.035(6) 0.031(6) -0.011(5) -0.005(5) -0.007(5)
    C6 0.049(6) 0.038(6) 0.035(6) 0.001(5) -0.012(5) -0.004(5)
_geom_special_details
;
All e.s.d.'s (except the e.s.d. in the dihedral angle between two l.s. planes)
are estimated using the full covariance matrix. The cell e.s.d.'s are taken
into account individually in the estimation of e.s.d.'s in distances, angles
and torsion angles; correlations between e.s.d.'s in cell parameters are only
used when they are defined by crystal symmetry. An approximate (isotropic)
treatment of cell e.s.d.'s is used for estimating e.s.d.'s involving l.s.
planes.
;
loop_
    _geom_bond_atom_site_label_1
    _geom_bond_atom_site_label_2
    _geom_bond_site_symmetry_2
    _geom_bond_distance
    _geom_bond_publ_flag
    Sn1 Cl2 . 2.364(3) ?
    Sn1 Cl3 . 2.378(3) ?
    Sn1 Cl1 . 2.359(2) ?
    Sn1 O1 . 2.097(6) ?
    Sn1 O5 . 2.124(7) ?
    Sn1 O2 . 2.111(6) ?
    O1 C1 . 1.277(11) ?
    O5 H5A . 0.8700 ?
    O5 H5B . 0.8691 ?
    O3 C2 . 1.235(12) ?
    O2 C2 . 1.282(12) ?
    O4 C1 . 1.243(12) ?
    N1 H1 . 0.8800 ?
    N1 C5 . 1.304(13) ?
    N1 C4 . 1.377(12) ?
    C1 C2 . 1.542(14) ?
    C5 N2 . 1.330(12) ?
    C5 C6 . 1.486(13) ?
    N2 H2 . 0.8800 ?
    N2 C3 . 1.375(12) ?
    C3 H3 . 0.9500 ?
    C3 C4 . 1.336(14) ?
    C4 H4 . 0.9500 ?
    C6 H6A . 0.9800 ?
    C6 H6B . 0.9800 ?
    C6 H6C . 0.9800 ?
loop_
    _geom_angle_atom_site_label_1
    _geom_angle_atom_site_label_2
    _geom_angle_atom_site_label_3
    _geom_angle_site_symmetry_1
    _geom_angle_site_symmetry_3
    _geom_angle
    _geom_angle_publ_flag
    Cl2 Sn1 Cl3 . . 95.47(10) ?
    Cl1 Sn1 Cl2 . . 100.40(9) ?
    Cl1 Sn1 Cl3 . . 97.56(9) ?
    O1 Sn1 Cl2 . . 168.07(19) ?
    O1 Sn1 Cl3 . . 88.82(19) ?
    O1 Sn1 Cl1 . . 90.03(18) ?
    O1 Sn1 O5 . . 87.8(3) ?
    O1 Sn1 O2 . . 78.6(3) ?
    O5 Sn1 Cl2 . . 87.18(19) ?
    O5 Sn1 Cl3 . . 175.21(18) ?
    O5 Sn1 Cl1 . . 85.86(18) ?
    O2 Sn1 Cl2 . . 90.23(19) ?
    O2 Sn1 Cl3 . . 90.25(19) ?
    O2 Sn1 Cl1 . . 166.09(18) ?
    O2 Sn1 O5 . . 85.7(2) ?
    C1 O1 Sn1 . . 114.2(6) ?
    Sn1 O5 H5A . . 110.8 ?
    Sn1 O5 H5B . . 110.3 ?
    H5A O5 H5B . . 108.2 ?
    C2 O2 Sn1 . . 114.3(6) ?
    C5 N1 H1 . . 124.2 ?
    C5 N1 C4 . . 111.5(9) ?
    C4 N1 H1 . . 124.2 ?
    O1 C1 C2 . . 116.5(9) ?
    O4 C1 O1 . . 125.3(9) ?
    O4 C1 C2 . . 118.3(8) ?
    N1 C5 N2 . . 105.5(8) ?
    N1 C5 C6 . . 127.6(9) ?
    N2 C5 C6 . . 126.9(9) ?
    O3 C2 O2 . . 125.0(10) ?
    O3 C2 C1 . . 119.3(9) ?
    O2 C2 C1 . . 115.6(9) ?
    C5 N2 H2 . . 124.6 ?
    C5 N2 C3 . . 110.9(8) ?
    C3 N2 H2 . . 124.6 ?
    N2 C3 H3 . . 127.0 ?
    C4 C3 N2 . . 106.0(9) ?
    C4 C3 H3 . . 127.0 ?
    N1 C4 H4 . . 126.9 ?
    C3 C4 N1 . . 106.1(10) ?
    C3 C4 H4 . . 126.9 ?
    C5 C6 H6A . . 109.5 ?
    C5 C6 H6B . . 109.5 ?
    C5 C6 H6C . . 109.5 ?
    H6A C6 H6B . . 109.5 ?
    H6A C6 H6C . . 109.5 ?
    H6B C6 H6C . . 109.5 ?
loop_
    _geom_torsion_atom_site_label_1
    _geom_torsion_atom_site_label_2
    _geom_torsion_atom_site_label_3
    _geom_torsion_atom_site_label_4
    _geom_torsion_site_symmetry_1
    _geom_torsion_site_symmetry_2
    _geom_torsion_site_symmetry_3
    _geom_torsion_site_symmetry_4
    _geom_torsion
    _geom_torsion_publ_flag
    Sn1 O1 C1 O4 . . . . 170.5(8) ?
    Sn1 O1 C1 C2 . . . . -8.7(10) ?
    Sn1 O2 C2 O3 . . . . -172.8(8) ?
    Sn1 O2 C2 C1 . . . . 4.3(10) ?
    O1 C1 C2 O3 . . . . -179.7(8) ?
    O1 C1 C2 O2 . . . . 3.0(13) ?
    O4 C1 C2 O3 . . . . 1.1(14) ?
    O4 C1 C2 O2 . . . . -176.2(8) ?
    N1 C5 N2 C3 . . . . -0.9(12) ?
    C5 N1 C4 C3 . . . . 0.6(13) ?
    C5 N2 C3 C4 . . . . 1.3(13) ?
    N2 C3 C4 N1 . . . . -1.1(13) ?
    C4 N1 C5 N2 . . . . 0.2(12) ?
    C4 N1 C5 C6 . . . . -179.8(10) ?
    C6 C5 N2 C3 . . . . 179.1(10) ?
loop_
    _geom_hbond_atom_site_label_D
    _geom_hbond_atom_site_label_H
    _geom_hbond_atom_site_label_A
    _geom_hbond_site_symmetry_A
    _geom_hbond_distance_DH
    _geom_hbond_distance_HA
    _geom_hbond_distance_DA
    _geom_hbond_angle_DHA
    _geom_hbond_publ_flag
    O5 H5A O4 2_676 0.87 1.76 2.618(9) 169.5 y
    O5 H5B O3 2_576 0.87 1.83 2.602(9) 146.1 y
    N1 H1 O3 . 0.88 2.32 3.010(11) 135.6 y
    N1 H1 O4 . 0.88 2.31 2.974(10) 132.1 y
    N2 H2 Cl2 1_546 0.88 2.70 3.354(8) 131.8 y
    N2 H2 Cl1 2_666 0.88 2.84 3.435(10) 126.3 y
_iucr_refine_instructions_details
;
    mbda5.res created by SHELXL-2014/7
TITL mbda5 in P-1 #2
REM reset to P-1 #2
CELL 1.34139 7.4757 8.0857 11.2846 80.856 83.946 86.587
ZERR 2 0.0009 0.001 0.0014 0.008 0.009 0.008
LATT 1
SFAC C H Cl N O Sn
DISP C 0.014 0.007 57.748
DISP Cl 0.329 0.54 4086.178
DISP H -0 0 0.648
DISP N 0.025 0.014 110.512
DISP O 0.039 0.025 193.954
DISP Sn 0.116 4.326 32760.829
UNIT 12 18 6 4 10 2
EQIV $1 1-X,2-Y,1-Z
EQIV $2 -X,2-Y,1-Z
EQIV $3 +X,-1+Y,1+Z
EQIV $4 1-X,1-Y,1-Z
L.S. 100
PLAN  5
SIZE 0.035 0.04 0.045
TEMP -153
HTAB O5 O4_$1
HTAB O5 O3_$2
HTAB N1 O3
HTAB N1 O4
HTAB N2 Cl2_$3
HTAB N2 Cl1_$4
BOND $H
LIST 4
MORE -1
CONF
HTAB
fmap 2 53
acta
REM <olex2.extras>
REM <HklSrc "%.\\mbda5.hkl">
REM </olex2.extras>
WGHT    0.051700    1.785100
FVAR       0.50802
SN1   6    0.298867    0.932686    0.273603    11.00000    0.04094    0.03196 =
         0.02232   -0.00031   -0.00780   -0.00335
CL2   3    0.074319    1.011629    0.140288    11.00000    0.05516    0.04644 =
         0.02908    0.00760   -0.02019   -0.01168
CL3   3    0.330537    0.648506    0.241194    11.00000    0.05845    0.03502 =
         0.04069   -0.00902   -0.00765   -0.00622
CL1   3    0.556469    1.030343    0.148991    11.00000    0.04816    0.04171 =
         0.03018   -0.00030    0.00162   -0.00629
O1    5    0.454450    0.869568    0.419724    11.00000    0.04878    0.03659 =
         0.01966    0.00373   -0.01042   -0.01172
O5    5    0.265750    1.178950    0.318150    11.00000    0.03787    0.03927 =
         0.02928   -0.00541   -0.00315   -0.00557
AFIX   7
H5A   2    0.359006    1.204187    0.350657    11.00000   -1.50000
H5B   2    0.171359    1.186622    0.369317    11.00000   -1.50000
AFIX   0
O3    5    0.067597    0.747672    0.610130    11.00000    0.03680    0.04192 =
         0.02866    0.01420   -0.00145    0.00206
O2    5    0.098385    0.868536    0.417277    11.00000    0.04872    0.03388 =
         0.02059   -0.00426   -0.00493    0.00550
O4    5    0.433768    0.739181    0.610750    11.00000    0.04062    0.04179 =
         0.03101    0.01234   -0.01997   -0.00662
N1    4    0.227485    0.571532    0.832672    11.00000    0.06076    0.02948 =
         0.03302    0.00987   -0.01149   -0.01263
AFIX  43
H1    2    0.228776    0.658548    0.774853    11.00000   -1.20000
AFIX   0
C1    1    0.366278    0.804937    0.517623    11.00000    0.04562    0.03001 =
         0.03256   -0.01027    0.00466   -0.01831
C5    1    0.208762    0.417602    0.816396    11.00000    0.03791    0.03257 =
         0.03244   -0.00276   -0.00475   -0.00251
C2    1    0.159863    0.807888    0.517768    11.00000    0.04826    0.03099 =
         0.03704   -0.00502   -0.01228    0.00167
N2    4    0.213225    0.325397    0.924770    11.00000    0.06572    0.03171 =
         0.03516    0.00332    0.00178    0.00027
AFIX  43
H2    2    0.201866    0.216163    0.939877    11.00000   -1.20000
AFIX   0
C3    1    0.237986    0.423766    1.010074    11.00000    0.07165    0.02485 =
         0.02603    0.00258   -0.01234    0.00427
AFIX  43
H3    2    0.248057    0.387438    1.093491    11.00000   -1.20000
AFIX   0
C4    1    0.244977    0.580815    0.951656    11.00000    0.06823    0.03528 =
         0.03050   -0.00703   -0.00514   -0.01086
AFIX  43
H4    2    0.259159    0.679097    0.985403    11.00000   -1.20000
AFIX   0
C6    1    0.186993    0.356915    0.701402    11.00000    0.04883    0.03759 =
         0.03525   -0.00386   -0.01214    0.00079
AFIX 137
H6A   2    0.067994    0.393931    0.675676    11.00000   -1.50000
H6B   2    0.198244    0.234156    0.713386    11.00000   -1.50000
H6C   2    0.280382    0.402631    0.639297    11.00000   -1.50000
AFIX   0
HKLF 4
REM  mbda5 in P-1 #2
REM R1 =  0.0615 for    1604 Fo > 4sig(Fo)  and  0.1622 for all    2520 data
REM    156 parameters refined using      0 restraints
END
WGHT      0.0593      1.5313
REM Instructions for potential hydrogen bonds
HTAB O5 O4_$1
HTAB O5 O3_$2
HTAB N1 O3
HTAB N1 O4
HTAB N2 Cl2_$3
HTAB N2 Cl1_$4
EQIV $5 x, y, z+1
HTAB C4 Cl3_$5
HTAB C4 Cl1_$1
REM Highest difference peak  2.098,  deepest hole -1.228,  1-sigma level  0.192
Q1    1   0.2629  0.8615  0.4528  11.00000  0.05    2.10
Q2    1   0.1879  0.9174  0.2813  11.00000  0.05    1.40
Q3    1   0.3554  0.8450  0.2446  11.00000  0.05    1.06
Q4    1   0.4257  0.9924  0.1725  11.00000  0.05    0.91
Q5    1   0.0630  0.9138  0.2969  11.00000  0.05    0.83
REM The information below was added by Olex2.
REM
REM R1 = 0.0615 for 1604 Fo > 4sig(Fo) and 0.1622 for all 5497 data
REM n/a parameters refined using n/a restraints
REM Highest difference peak 2.10, deepest hole -1.23
REM Mean Shift 0, Max Shift 0.000.
REM +++ Tabular Listing of Refinement Information +++
REM R1_all = 0.1622
REM R1_gt = 0.0615
REM wR_ref = 0.1495
REM GOOF = 1.068
REM Shift_max = 0.000
REM Shift_mean = 0
REM Reflections_all = 5497
REM Reflections_gt = 1604
REM Parameters = n/a
REM Hole = -1.23
REM Peak = 2.10
REM Flack = n/a
;
data_global
_journal_data_validation_number     ?
_journal_date_recd_electronic     2015-03-12
_journal_date_accepted     2015-03-24
_journal_name_full     'Acta Crystallographica, Section E'
_journal_year     2015
_journal_volume     71
_journal_issue      5
_journal_page_first     520
_journal_page_last     522
_journal_paper_category     GM
_journal_paper_doi     10.1107/S2056989015005988
_journal_coeditor_code     WM5136
_publ_contact_author_name
;
Diop, Libasse
;
_publ_contact_author_address
;
Laboratoire de Chimie Min\'erale et Analytique
D\'epartement de Chimie, Facult\'e des Sciences et Techniques,
Universit\'e Cheikh Anta Diop,
Dakar, S\'en\'egal.
;
_publ_contact_author_email     dlibasse@gmail.com
_publ_contact_author_fax     2213338246318
_publ_contact_author_phone     221338250202
_publ_section_title
;
Crystal structure of 2-methyl-1<i>H</i>-imidazol-3-ium
aquatrichlorido(oxalato-\k^2^<i>O</i>,<i>O</i>')stannate(IV)
;
_publ_section_title_footnote     .
loop_
    _publ_author_name
    _publ_author_footnote
    _publ_author_address
    'Diop, Mouhamadou Birame' .
;
Laboratoire de Chimie Min\'erale et Analytique
D\'epartement de Chimie, Facult\'e des Sciences et Techniques
Universit\'e Cheikh Anta Diop
Dakar, Senegal
;
    'Diop, Libasse' .
;
Laboratoire de Chimie Min\'erale et Analytique
D\'epartement de Chimie, Facult\'e des Sciences et Techniques
Universit\'e Cheikh Anta Diop
Dakar, Senegal
;
    'Plasseraud, Laurent' .
;
ICMUB UMR 6302
Universit\'e de Bourgogne
Facult\'e des Sciences
9 avenue Alain Savary
21000 Dijon
France
;
    'Maris, Thierry' .
;
D\'epartement de Chimie
Universit\'e de Montr\'eal
2900 Boulevard \'Edouard-Montpetit
Montr\'eal, Qu\'ebec
Canada H3C 3J7
;
_publ_section_synopsis
;
N---H...O, N---H...Cl and O---H...O hydrogen bonds between cations and anions
in the complex salt (C~4~H~7~N~2~)^+^[Sn(H~2~O)Cl~3~(C~2~O~4~)]^-^ are
responsible for the formation of a three-dimensional network structure.
;
