# Supplementary material for: Crystal structure of 2-methyl-1H-imidazol-3-ium aqua­tri­chlorido­(oxalato-κ2 O,O′)stannate(IV)
Source: Acta Crystallogr E Crystallogr Commun. 2015 Apr 22;71(Pt 5):520–2. doi: 10.1107/S2056989015005988 (PMC4420124; doi:10.1107/S2056989015005988)
Supplement: Supplementary file 2 [file e-71-00520-Isup2.hkl]

#
# h,k,l, Fc-squared, Fo-squared, sigma(Fo-squared), status flag
#
data_I
_shelx_title                '   '
_shelx_refln_list_code          4
_shelx_F_calc_maximum      148.53
_exptl_crystal_F_000       400.00
_reflns_d_resolution_high  0.8079

loop_
 _space_group_symop_operation_xyz
 'x, y, z'
 '-x, -y, -z'

_cell_length_a     7.4757
_cell_length_b     8.0857
_cell_length_c    11.2846
_cell_angle_alpha  80.856
_cell_angle_beta   83.946
_cell_angle_gamma  86.587

_shelx_F_squared_multiplier     1.000

loop_
 _refln_index_h
 _refln_index_k
 _refln_index_l
 _refln_F_squared_calc
 _refln_F_squared_meas
 _refln_F_squared_sigma
 _refln_observed_status
   1   0   0       1288.20        616.73       111.34 o
   2   0   0       7865.63       9211.83       448.65 o
   3   0   0       1791.14       1789.77       102.96 o
   4   0   0        616.89       1141.07        92.72 o
   5   0   0       2601.60       2260.77       113.82 o
   6   0   0         71.50       2797.91      5133.75 o
   7   0   0        232.83        199.70        53.01 o
   8   0   0        794.74        837.31        68.29 o
   9   0   0          0.78          5.39       138.44 o
  -8   1   0        411.98        477.24        60.25 o
  -7   1   0        182.25        196.78        34.66 o
  -6   1   0        183.56        170.98        39.19 o
  -5   1   0       2863.72       2493.74       111.69 o
  -4   1   0        736.76        384.10        49.33 o
  -3   1   0        110.80        105.41        12.82 o
  -2   1   0       4471.51       4806.04       197.12 o
  -1   1   0       7568.41       7808.19       269.43 o
   0   1   0      11766.91      13566.76       535.66 o
   1   1   0        938.45       1112.91        38.48 o
   2   1   0        690.84        657.91        27.47 o
   3   1   0       5136.49       5294.15       197.42 o
   4   1   0       1217.35       1323.99       188.87 o
   5   1   0       3190.28       3125.76       347.43 o
   6   1   0        782.52      -2095.22      4041.23 o
   7   1   0       1458.19       1393.49        78.56 o
   8   1   0        385.11        507.04        58.95 o
   9   1   0        128.40        184.98       106.90 o
  -8   2   0        377.22        479.19        47.04 o
  -7   2   0          3.98         74.36       113.88 o
  -6   2   0        389.44        368.34        29.08 o
  -5   2   0       1447.28       1406.34       464.95 o
  -4   2   0        120.08        435.94       279.12 o
  -3   2   0        997.25        979.60       152.55 o
  -2   2   0        221.02        242.92        42.55 o
  -1   2   0       5241.17       5898.11       170.72 o
   0   2   0       3654.72       4565.00       216.87 o
   1   2   0       2541.56       3246.00       135.82 o
   2   2   0        805.59        788.36        33.97 o
   3   2   0        301.43         10.82       113.69 o
   4   2   0        786.95        835.63       152.18 o
   5   2   0        557.54       -552.19      2124.01 o
   6   2   0        995.61       1154.07        66.01 o
   7   2   0        592.90        561.56        61.38 o
   8   2   0         43.70         58.46        23.05 o
   9   2   0        124.63        127.75       100.67 o
  -8   3   0        469.26        576.29        60.25 o
  -7   3   0        118.60        -16.55       544.79 o
  -6   3   0       1406.20       1426.65        95.20 o
  -5   3   0        205.64       2828.94      4391.70 o
  -4   3   0       1363.99        916.62       215.32 o
  -3   3   0       3573.54       3572.20       191.61 o
  -2   3   0       1998.56       2310.24        93.44 o
  -1   3   0       6368.31       6652.92       242.33 o
   0   3   0       3687.48       4436.62       162.48 o
   1   3   0       3815.46       3721.13       160.60 o
   2   3   0       3522.12       3429.41       166.17 o
   3   3   0        362.22        407.73       105.83 o
   4   3   0       1682.63       1957.82       101.56 o
   5   3   0        155.24        133.76        17.13 o
   6   3   0       1448.34       1546.92        85.55 o
   7   3   0        220.11        184.27        33.85 o
   8   3   0         62.28         89.91        35.20 o
  -7   4   0        189.54        174.13       130.15 o
  -6   4   0        358.93        481.85       144.48 o
  -5   4   0          9.10         17.67        19.20 o
  -4   4   0       1777.84       1985.49       523.78 o
  -3   4   0        435.57        895.16       504.16 o
  -2   4   0       9020.67       9438.67       433.89 o
  -1   4   0       2932.48       2948.10       117.77 o
   0   4   0         93.75       -205.86       205.86 o
   1   4   0       5618.63       5294.65       287.04 o
   2   4   0        184.43        150.23        39.86 o
   3   4   0       1588.80       1538.94        74.25 o
   4   4   0       1283.49       1253.80        56.13 o
   5   4   0        140.14        147.06        22.43 o
   6   4   0       3014.85       3066.01       157.47 o
   7   4   0        237.66        311.37        37.63 o
   8   4   0         40.55         18.01        20.52 o
  -7   5   0        282.90        564.12       479.77 o
  -6   5   0        134.98        202.16        40.01 o
  -5   5   0          2.38         -1.62        94.04 o
  -4   5   0        196.89        259.13        93.02 o
  -3   5   0          8.68         39.65       985.40 o
  -2   5   0       1235.14       1334.40        78.34 o
  -1   5   0        749.80        861.10       110.85 o
   0   5   0         74.26        101.25        17.65 o
   1   5   0       3157.75       3010.20       201.76 o
   2   5   0         79.69         72.49        13.94 o
   3   5   0       1748.25       1826.64        76.94 o
   4   5   0         27.87         15.81        12.85 o
   5   5   0       1170.54       1150.79        67.93 o
   6   5   0       1176.82       1172.15        74.70 o
   7   5   0         36.09          5.54        19.06 o
   8   5   0        278.54        217.84        80.94 o
  -7   6   0        325.84        215.05       540.22 o
  -6   6   0        124.16         31.42       268.75 o
  -5   6   0        291.77        438.44        42.33 o
  -4   6   0        697.12        609.17        51.26 o
  -3   6   0         22.25          4.19        16.85 o
  -2   6   0       3183.60       3424.53       184.32 o
  -1   6   0        262.56        309.72        75.34 o
   0   6   0        358.45        369.98        32.06 o
   1   6   0       1330.24       1265.39        87.81 o
   2   6   0          2.11          4.74        11.08 o
   3   6   0        862.58        864.23        41.81 o
   4   6   0         19.08         -4.46        12.19 o
   5   6   0         60.53         68.99        20.28 o
   6   6   0        244.59        192.66        25.82 o
   7   6   0         14.82        -67.73        71.33 o
  -6   7   0         93.01       -231.44       321.53 o
  -5   7   0        507.93        595.04       256.04 o
  -4   7   0          4.04        -11.62       193.66 o
  -3   7   0        785.85        841.83       118.57 o
  -2   7   0       2089.50       2450.36       333.29 o
  -1   7   0        193.59        213.02        34.64 o
   0   7   0        611.13        728.48        64.55 o
   1   7   0        529.15        577.96        48.47 o
   2   7   0        457.90        396.62        38.55 o
   3   7   0       1453.08       1359.60       169.48 o
   4   7   0         20.06         35.14        76.18 o
   5   7   0        278.04        309.01        80.67 o
   6   7   0        628.01        625.61       112.44 o
  -5   8   0         20.25        359.34       315.33 o
  -4   8   0         11.31         96.67       265.88 o
  -3   8   0        459.40        489.38       274.37 o
  -2   8   0        865.90        931.44       145.28 o
  -1   8   0        418.07        368.10        38.63 o
   0   8   0        504.25        493.23       208.83 o
   1   8   0          0.07        -23.67        23.67 o
   2   8   0       1625.46       1530.05       111.13 o
   3   8   0         93.34         60.45        29.10 o
  -3   9   0        389.27        538.36       410.22 o
  -2   9   0        119.41         11.82       433.89 o
  -1   9   0        214.92        142.59       494.80 o
   1   9   0          3.34         37.22        22.19 o
   2   9   0        113.54        164.68        37.08 o
   0  -9   1        386.45        338.69        43.36 o
   1  -9   1         80.63        429.32       663.86 o
   2  -9   1         91.10        148.30        82.42 o
   3  -9   1         11.33        343.30       474.15 o
  -2  -8   1         29.11         61.03        29.22 o
  -1  -8   1        647.33        582.31        65.81 o
   0  -8   1        525.61        473.34        45.95 o
   1  -8   1        115.04        314.28       331.41 o
   2  -8   1        323.60        295.64       306.30 o
   3  -8   1          1.26        214.93       309.59 o
   4  -8   1        250.80        148.57        36.69 o
  -6  -7   1         31.82        105.63        77.46 o
  -5  -7   1        153.09        113.00        44.21 o
  -4  -7   1        666.89        698.15        99.17 o
  -3  -7   1        747.78        671.70        38.82 o
  -2  -7   1        683.95        657.79        38.82 o
  -1  -7   1       1477.85       1365.65        99.12 o
   0  -7   1        244.39        244.08        27.49 o
   1  -7   1       1638.60       1546.08       311.78 o
   2  -7   1        698.98        611.23        50.80 o
   3  -7   1       1106.25       1531.72       309.44 o
   4  -7   1        808.24        891.03       256.27 o
   5  -7   1         30.19        123.33       256.74 o
   6  -7   1        247.33       -213.81       348.11 o
  -7  -6   1        108.27        202.07        82.76 o
  -6  -6   1          3.70        -22.23        27.99 o
  -5  -6   1        325.23        442.26        48.09 o
  -4  -6   1        777.08        812.74        55.41 o
  -3  -6   1         64.96         39.64        13.24 o
  -2  -6   1       3629.12       3513.16       171.79 o
  -1  -6   1         82.71        126.12        17.71 o
   0  -6   1         83.75         99.82        20.77 o
   1  -6   1        495.50        467.33        42.01 o
   2  -6   1        518.58        460.74        41.34 o
   3  -6   1       1858.79       1878.43       117.00 o
   4  -6   1        149.64         69.37        26.57 o
   5  -6   1          4.46        -56.73       194.82 o
   6  -6   1        623.99        307.69       289.56 o
   7  -6   1          4.98        104.89       577.34 o
  -7  -5   1        556.83        682.64        50.72 o
  -6  -5   1          5.34        -33.32        33.32 o
  -5  -5   1        320.45        320.67        32.89 o
  -4  -5   1        745.51        777.52        51.05 o
  -3  -5   1         56.33         51.56        10.59 o
  -2  -5   1       4703.75       4708.27       322.88 o
  -1  -5   1        646.90        600.39        42.57 o
   0  -5   1        297.33        315.68        27.51 o
   1  -5   1       1082.56       1117.96       164.32 o
   2  -5   1        626.96        690.74      1092.85 o
   3  -5   1       1954.98       1822.25       815.72 o
   4  -5   1         41.72         64.70        34.35 o
   5  -5   1        242.87        214.52       146.58 o
   6  -5   1        562.27        148.40       262.51 o
   7  -5   1         43.98       -153.05       494.03 o
  -8  -4   1         17.63         -3.01        47.37 o
  -7  -4   1        451.12        506.76        58.31 o
  -6  -4   1          0.75         -2.40        17.48 o
  -5  -4   1        594.62        621.73        44.29 o
  -4  -4   1       1163.58       1334.42        97.53 o
  -3  -4   1       2245.78       2270.70        91.13 o
  -2  -4   1      14170.32      14165.52       966.20 o
  -1  -4   1         62.54       -128.33       191.14 o
   0  -4   1       3306.15       3254.87       120.04 o
   1  -4   1       1793.61       1621.08        85.09 o
   3  -4   1       3378.63       3387.80       518.67 o
   4  -4   1         18.78        -10.35       186.44 o
   5  -4   1       1043.21        983.26        50.12 o
   6  -4   1        748.20        936.13       123.43 o
   7  -4   1         97.15        143.96        81.52 o
  -8  -3   1        122.95        133.89        21.39 o
  -7  -3   1        210.91        203.66        32.51 o
  -6  -3   1        211.80        267.70        28.67 o
  -5  -3   1        750.74        780.54        50.09 o
  -4  -3   1        325.79        320.01        31.42 o
  -3  -3   1       2775.12       2757.24       109.63 o
  -2  -3   1       2671.26       2366.73       238.53 o
  -1  -3   1       1589.69       1538.35        72.80 o
   0  -3   1        926.76        769.67        60.92 o
   1  -3   1          0.69         22.16        59.63 o
   2  -3   1       5451.15       5446.57       234.14 o
   3  -3   1       3812.00       3261.39       197.98 o
   4  -3   1       1967.26       2007.43       401.95 o
   5  -3   1       1973.92       1921.09       649.05 o
   6  -3   1        342.83        -63.93       211.44 o
   7  -3   1        552.58        476.49       389.18 o
   8  -3   1        137.51        279.45        40.49 o
  -8  -2   1        110.83        121.22        20.74 o
  -7  -2   1        244.37        205.44        24.14 o
  -6  -2   1        391.90        388.59        78.46 o
  -5  -2   1       1327.53       1468.27       146.01 o
  -4  -2   1        375.66         59.21       421.30 o
  -3  -2   1       2489.41       2340.59       286.85 o
  -2  -2   1       2417.30       2569.74        91.92 o
  -1  -2   1       1075.57        824.92        80.89 o
   0  -2   1       2464.18       2925.08       123.45 o
   1  -2   1        188.32         89.13        20.90 o
   2  -2   1       2185.31       2150.04        85.93 o
   3  -2   1        235.54        248.09        60.27 o
   4  -2   1       3298.72       2873.05       154.02 o
   5  -2   1        731.17        804.02        42.02 o
   6  -2   1         16.36         45.08        15.58 o
   7  -2   1        638.89        646.78        46.56 o
   8  -2   1         30.19          1.12        19.41 o
  -9  -1   1        156.02        143.68       114.23 o
  -8  -1   1        231.45        212.84        44.62 o
  -7  -1   1          5.04         35.01        17.28 o
  -6  -1   1       1679.43       -600.35      4347.30 o
  -5  -1   1        778.38        758.85       280.16 o
  -4  -1   1       2319.67       2145.22       148.86 o
  -3  -1   1       9548.39       9894.06       322.05 o
  -2  -1   1       8328.87      10473.38       422.53 o
  -1  -1   1       7239.01       7639.72       236.55 o
   0  -1   1       6099.27       7176.93       285.72 o
   1  -1   1       2662.25       2593.38       106.73 o
   2  -1   1       7840.38       9560.50       343.66 o
   3  -1   1       1661.43       1673.89       100.97 o
   4  -1   1       4570.65       4307.30       192.04 o
   5  -1   1        231.37        221.74        60.25 o
   6  -1   1          9.11         28.33        13.85 o
   7  -1   1        109.93        134.88        21.91 o
   8  -1   1         61.73        143.71       110.78 o
   9  -1   1        135.46        258.41       217.76 o
  -9   0   1         69.30         -6.63       225.66 o
  -8   0   1        118.44         92.12        67.44 o
  -7   0   1         28.69         37.34        14.31 o
  -6   0   1       1849.21       -410.30      4773.40 o
  -5   0   1          1.14        -13.78       233.70 o
  -4   0   1      13902.38      12731.67       567.40 o
  -3   0   1       2467.19       2491.02       124.40 o
  -2   0   1       4999.40       4699.91       234.58 o
  -1   0   1       9720.18      11030.32       458.13 o
   1   0   1       5793.04       6401.79       196.25 o
   2   0   1       1482.68       1629.96        54.54 o
   3   0   1        737.49        685.75        63.71 o
   4   0   1       8048.24       7916.91       287.98 o
   5   0   1        625.40        377.13       111.77 o
   6   0   1        885.60       7371.95      5766.15 o
   7   0   1        435.03        490.98        80.89 o
   8   0   1        113.73        120.53        29.00 o
   9   0   1        273.94        283.82       130.58 o
  -8   1   1          8.94         26.59       104.46 o
  -7   1   1        110.07         20.69        84.12 o
  -6   1   1         48.94         58.32        17.44 o
  -5   1   1         21.08         78.66       127.02 o
  -4   1   1       1609.77       1280.94       143.17 o
  -3   1   1         14.48         81.05        64.14 o
  -2   1   1        583.83        919.00        60.24 o
  -1   1   1      15534.60      18282.56       624.00 o
   0   1   1        139.83         83.07         5.91 o
   1   1   1      22062.02      24771.69       634.99 o
   2   1   1         88.87         62.69         8.46 o
   3   1   1       2339.96       2269.26       120.38 o
   4   1   1       4815.20       4568.61       280.22 o
   5   1   1       1190.08       1173.66       531.50 o
   6   1   1       1239.86       1177.22       899.01 o
   7   1   1         33.24         43.52        19.39 o
   8   1   1        473.37        531.69       110.78 o
   9   1   1        313.89        398.21       113.26 o
  -8   2   1          2.26        -23.56        23.56 o
  -7   2   1        420.22        439.47        40.26 o
  -6   2   1        878.53        832.47        55.87 o
  -5   2   1        861.06      -1624.48      2412.76 o
  -4   2   1       4457.50       3944.87       186.03 o
  -3   2   1        314.63        197.86        45.45 o
  -2   2   1         51.01        103.52        47.11 o
  -1   2   1       3073.91       3421.90       110.65 o
   0   2   1       8117.56       8035.74       276.89 o
   1   2   1       4480.82       4813.31       167.05 o
   2   2   1         21.72          5.34        12.56 o
   3   2   1        103.53        101.17        17.47 o
   4   2   1       2445.07       2349.10       115.74 o
   5   2   1        814.14        938.22       667.85 o
   6   2   1         30.24         55.06       864.57 o
   7   2   1         36.82        101.36        58.20 o
   8   2   1        376.54        329.70        34.99 o
   9   2   1         67.99         98.38        91.56 o
  -8   3   1        198.39         66.22        35.61 o
  -7   3   1        305.07        374.87       218.11 o
  -6   3   1          5.11        107.56       203.85 o
  -5   3   1       2970.00       2800.92       531.01 o
  -4   3   1       3174.99       2927.08       188.47 o
  -3   3   1        405.69        151.77        49.61 o
  -2   3   1       2407.65       2752.33        93.36 o
  -1   3   1         23.53         89.52       106.89 o
   0   3   1      20809.30      22212.96       881.25 o
   1   3   1       1464.18       1445.10        62.60 o
   2   3   1       1070.63       1175.25        58.28 o
   3   3   1       3648.75       3535.79       136.62 o
   4   3   1       3034.98       3203.55       216.54 o
   5   3   1        772.04        886.41        69.49 o
   6   3   1        118.32         76.35        30.03 o
   7   3   1         80.69         64.79        33.36 o
   8   3   1        350.37        343.53        55.33 o
  -7   4   1         86.39        631.04       448.46 o
  -6   4   1        320.78        377.35        52.46 o
  -5   4   1       1430.86       1446.28        68.89 o
  -4   4   1        390.11        418.62       667.13 o
  -3   4   1        545.52        587.74        45.79 o
  -2   4   1        602.67       1072.18       105.86 o
  -1   4   1        690.53        439.17        89.78 o
   0   4   1       7542.52       8456.69       431.65 o
   1   4   1         26.72        257.17       187.61 o
   2   4   1       9410.36      10071.74       353.81 o
   3   4   1       4935.64       4925.30       247.42 o
   4   4   1         12.91         76.06       216.66 o
   5   4   1       2904.84       3044.40       154.21 o
   6   4   1          7.60         17.57        14.75 o
   7   4   1        702.09        666.61        48.07 o
   8   4   1        223.50        196.44        24.61 o
  -7   5   1         52.63        242.70       381.25 o
  -6   5   1        125.25        171.38        48.18 o
  -5   5   1        703.25        721.25        55.02 o
  -4   5   1        644.45      10956.78      8822.92 o
  -3   5   1       1038.60       1087.38       453.41 o
  -2   5   1        168.81        355.53       236.95 o
  -1   5   1        565.61        715.47       138.27 o
   0   5   1        539.15        589.18        45.56 o
   1   5   1        404.98        504.39        26.61 o
   2   5   1       3120.42       3112.80       137.83 o
   3   5   1        191.40        192.44        33.50 o
   4   5   1        145.91        170.70        58.63 o
   5   5   1        931.19        905.78        55.42 o
   6   5   1        394.39        399.90        34.36 o
   7   5   1        613.85        551.20        44.37 o
   8   5   1         51.07         73.97        85.86 o
  -7   6   1          1.16       -494.65       542.54 o
  -6   6   1        661.23        662.00        59.82 o
  -5   6   1        494.20        576.44        53.66 o
  -4   6   1          3.38         75.15        20.42 o
  -3   6   1       1465.45       1513.47        94.03 o
  -2   6   1          0.70         10.39        33.67 o
  -1   6   1        400.19        383.83        32.82 o
   0   6   1        720.54        865.50        63.89 o
   1   6   1         92.76         91.05       120.31 o
   2   6   1       1991.13       1936.33       131.71 o
   3   6   1        323.21        299.53        66.91 o
   4   6   1         10.74          7.94        29.52 o
   5   6   1        278.92        225.48        33.11 o
   6   6   1        294.88        249.61        36.87 o
   7   6   1        275.10        215.27        32.33 o
  -6   7   1        427.24        872.98       346.25 o
  -5   7   1         50.08        168.67        52.21 o
  -4   7   1        278.40        225.58        34.85 o
  -3   7   1        685.53        728.29       176.77 o
  -2   7   1        264.11        391.66       126.96 o
  -1   7   1       1206.06       1341.06       184.42 o
   0   7   1        129.37        352.02       153.75 o
   1   7   1       1950.31       2028.84       434.84 o
   2   7   1       3369.61       3235.74       268.09 o
   3   7   1         56.18         70.56        19.02 o
   4   7   1        490.91        447.62        48.09 o
   5   7   1          3.50        -62.58        79.70 o
   6   7   1        422.84        381.20        92.30 o
  -5   8   1          0.20        -82.53       283.55 o
  -4   8   1        226.79        591.56       260.77 o
  -3   8   1        176.72        110.55       229.09 o
  -2   8   1        496.20        588.05        80.58 o
  -1   8   1        187.79        190.36       151.87 o
   0   8   1        610.57        661.84        55.80 o
   1   8   1       1000.34       1038.82        78.85 o
   2   8   1        344.72        264.80        30.18 o
   3   8   1        415.61        358.53        51.73 o
   4   8   1         68.89         67.73        24.06 o
  -3   9   1        178.56         75.79       363.33 o
  -2   9   1         87.09       -389.88       389.88 o
  -1   9   1        158.77        123.59        37.34 o
   0   9   1         23.28        -17.17        30.80 o
   1   9   1        539.06        502.44        47.23 o
   2   9   1        254.09        303.74        37.31 o
   3   9   1        443.02        407.00        43.09 o
   0  -9   2        353.75        406.38        44.09 o
   1  -9   2        271.81         23.02       903.43 o
   2  -9   2         10.56        537.08       674.98 o
  -5  -8   2        191.96        184.13       101.71 o
   0  -8   2        819.38        663.10       226.65 o
   1  -8   2       1164.75        864.78       142.57 o
   2  -8   2          5.79        -10.52        44.56 o
   3  -8   2        405.96        344.85        47.99 o
   4  -8   2         90.73       -239.57       352.76 o
  -6  -7   2         12.98        -72.54        78.39 o
  -5  -7   2        758.50        792.10       117.99 o
  -4  -7   2        415.48        465.41        50.86 o
  -3  -7   2        828.21        845.59        63.38 o
  -2  -7   2        169.68        179.57        16.90 o
  -1  -7   2        409.05        335.78        25.88 o
   0  -7   2       2721.31       2410.08       191.93 o
   1  -7   2        224.28        205.81       175.06 o
   2  -7   2        410.31        573.15       225.59 o
   3  -7   2        607.30        743.17       264.92 o
   4  -7   2         16.33         65.22        78.11 o
   5  -7   2        451.74        390.62        46.46 o
  -7  -6   2         45.50        113.10        70.64 o
  -6  -6   2        357.36        406.77        74.39 o
  -5  -6   2        468.01        546.40        62.17 o
  -4  -6   2         33.27         99.18        26.91 o
  -3  -6   2        213.94        263.37        32.24 o
  -2  -6   2         48.49          7.35        18.21 o
  -1  -6   2        537.54        559.24        45.57 o
   0  -6   2       1155.39       1498.05       237.95 o
   1  -6   2          0.27         13.10        20.21 o
   2  -6   2       1704.98       1752.33       110.89 o
   3  -6   2        292.05         16.93       147.47 o
   4  -6   2        221.89        426.14       194.90 o
   5  -6   2        130.25        127.93        34.91 o
   6  -6   2        100.72         34.99       318.93 o
  -7  -5   2         61.67         95.63        23.21 o
  -6  -5   2        754.31        924.51        73.87 o
  -5  -5   2        910.79       1019.50        69.84 o
  -4  -5   2        173.76        139.22        24.53 o
  -3  -5   2       2937.67       3150.35       154.67 o
  -2  -5   2        207.89        168.29        13.52 o
  -1  -5   2       2049.71       2055.07       123.18 o
   0  -5   2       1320.67       1395.98       144.55 o
   1  -5   2        101.01       1288.58      1428.85 o
   2  -5   2       3736.34       3692.10       194.07 o
   3  -5   2          3.31       1632.62      5076.09 o
   4  -5   2        112.81        116.11        44.15 o
   5  -5   2         88.89         56.89        44.29 o
   6  -5   2        150.47        157.50        92.88 o
   7  -5   2        313.44       -460.86       536.81 o
  -8  -4   2        377.94        386.04        80.28 o
  -7  -4   2         67.07         98.23        21.48 o
  -6  -4   2       1407.21       1645.62        93.23 o
  -5  -4   2         12.22         55.25        31.70 o
  -4  -4   2        557.24        634.06        53.86 o
  -3  -4   2       4992.39       5373.91       368.99 o
  -2  -4   2       1482.28       1484.16        73.32 o
  -1  -4   2       5272.14       4813.29       362.60 o
   0  -4   2       1592.31       1342.66        76.13 o
   1  -4   2       1516.50       1802.48       304.33 o
   2  -4   2       6446.60       5409.16       261.56 o
   3  -4   2        358.79        794.44       279.16 o
   4  -4   2        538.62       6027.07      4069.94 o
   5  -4   2        740.49        827.27        41.04 o
   6  -4   2        348.10        386.17       221.75 o
   7  -4   2        545.32        617.98       496.86 o
  -8  -3   2        156.21        164.41        23.36 o
  -7  -3   2        178.95        254.67        41.91 o
  -6  -3   2        175.38        156.58        23.48 o
  -5  -3   2         42.56         40.76        16.24 o
  -3  -3   2        673.79        777.08       722.21 o
  -2  -3   2       6476.79       6945.74       301.76 o
  -1  -3   2       3108.56       2942.58       141.51 o
   0  -3   2        328.71        352.73        25.03 o
   1  -3   2       4152.13       4156.21       146.89 o
   2  -3   2       3124.46       1421.37       309.86 o
   3  -3   2       3253.47       3168.04       115.14 o
   4  -3   2       1623.99       1541.04       166.60 o
   5  -3   2          2.18       5897.62      7925.03 o
   6  -3   2       2526.54       2183.17       147.13 o
   7  -3   2        390.28        472.30        45.00 o
   8  -3   2        152.36        190.99        37.55 o
  -8  -2   2         93.08         70.13        38.94 o
  -7  -2   2        527.67        687.42        57.19 o
  -6  -2   2        824.62        841.48        54.61 o
  -5  -2   2         33.95         43.24        15.27 o
  -4  -2   2        161.46        165.45        20.19 o
  -3  -2   2         10.92         14.33        24.88 o
  -2  -2   2       7213.90       6841.43       254.87 o
  -1  -2   2       1449.85       1408.36        68.97 o
   0  -2   2        949.73        745.76        42.96 o
   1  -2   2       1407.77       1269.86        60.23 o
   2  -2   2        125.33        142.42        29.45 o
   3  -2   2       1843.54       1752.77        78.47 o
   4  -2   2         17.26         23.59         9.04 o
   5  -2   2        605.94        484.66       305.54 o
   6  -2   2       1346.73       1221.52        95.25 o
   7  -2   2         57.63         73.33        17.48 o
   8  -2   2        328.28        430.89        41.05 o
  -8  -1   2         21.76         51.19        40.82 o
  -7  -1   2       1263.43       1269.90        75.22 o
  -6  -1   2       1752.01       1682.48        91.87 o
  -5  -1   2        843.62        880.70       262.34 o
  -4  -1   2       2160.63       2408.15       280.07 o
  -3  -1   2        418.45        493.90        88.05 o
  -2  -1   2      16703.79      14901.32       864.43 o
  -1  -1   2        613.66        560.59        56.84 o
   0  -1   2       5222.88       5654.25       196.50 o
   1  -1   2       3127.11       2640.73       137.00 o
   2  -1   2       1281.88       1514.24        70.21 o
   3  -1   2       4511.20       4359.65       188.88 o
   4  -1   2         13.73         -0.48        19.52 o
   5  -1   2        774.17        610.50       374.40 o
   6  -1   2       1014.05        950.06        56.47 o
   7  -1   2          1.47         96.13        71.22 o
   8  -1   2        349.52        346.80        57.52 o
   9  -1   2          0.41       -328.23       328.23 o
  -8   0   2        302.28        397.56        38.39 o
  -7   0   2        539.17        530.77        39.98 o
  -6   0   2         35.93         34.25        28.63 o
  -5   0   2       1311.41       1126.67       142.12 o
  -4   0   2          6.51        559.74       408.75 o
  -3   0   2       1041.31        870.30        54.69 o
  -2   0   2      12148.94      12051.72       341.15 o
  -1   0   2        162.01        328.84        42.91 o
   0   0   2      10228.71      10353.76       502.11 o
   1   0   2       7810.92       8719.18       266.49 o
   2   0   2       1407.99       1356.66        53.84 o
   3   0   2      13362.38      14493.19       449.46 o
   4   0   2       1615.45       1301.22       185.96 o
   5   0   2       3452.82       3325.29       914.26 o
   6   0   2       1440.57       1475.98       112.27 o
   7   0   2        263.62        216.31        22.49 o
   8   0   2        520.08        563.06        59.85 o
   9   0   2         10.49          7.75       126.36 o
  -8   1   2         78.77         99.85        22.09 o
  -7   1   2        556.70        537.00        65.29 o
  -6   1   2        108.65         60.52        18.44 o
  -5   1   2       1109.89        895.05       193.34 o
  -4   1   2         88.14         33.49        31.89 o
  -3   1   2       4260.26       3827.91       217.08 o
  -2   1   2       3667.66       3545.82       153.30 o
  -1   1   2       1128.20        945.50        38.40 o
   0   1   2       3402.03       3323.79       115.45 o
   1   1   2        229.18        194.75        11.40 o
   2   1   2       1481.02       1316.02        41.88 o
   3   1   2        172.15        175.82        27.58 o
   4   1   2       5337.21       4960.02       283.27 o
   5   1   2       3347.73       3212.45       376.00 o
   6   1   2        210.25       1888.82      6006.46 o
   7   1   2        720.17        739.35        48.27 o
   8   1   2        280.30        371.56        79.08 o
   9   1   2        124.33        182.62       109.23 o
  -8   2   2        625.50        604.07        61.10 o
  -7   2   2        231.11        194.98        23.71 o
  -6   2   2         90.97        -99.15       213.61 o
  -5   2   2        901.54        988.65       748.11 o
  -4   2   2       1021.86        397.56        71.42 o
  -3   2   2       3075.33       2516.94       197.28 o
  -2   2   2        779.52        677.99        41.80 o
  -1   2   2        525.07        419.44        46.60 o
   0   2   2      11419.23      13413.78       375.10 o
   1   2   2       1140.80       1269.78        37.36 o
   2   2   2        435.48        630.70        23.97 o
   3   2   2         90.06         65.20        30.84 o
   4   2   2       2083.02       2034.50       169.64 o
   5   2   2       1457.68       1586.60      1032.56 o
   6   2   2         23.45         -0.98        32.06 o
   7   2   2        306.40        383.83        82.30 o
   8   2   2        117.60        119.75        19.01 o
   9   2   2        115.59        165.14        95.36 o
  -8   3   2        454.53        271.50        36.77 o
  -7   3   2          4.30       -445.90       445.90 o
  -6   3   2        454.54        450.17        39.50 o
  -5   3   2        739.33       1103.67       631.12 o
  -4   3   2       3619.23       3709.48       250.88 o
  -3   3   2       1975.55       1772.57        92.62 o
  -2   3   2         90.92        118.06        39.58 o
  -1   3   2      11841.10      11744.18       411.66 o
   0   3   2      21125.03      23180.76       791.73 o
   1   3   2       3222.52       3342.01       119.81 o
   2   3   2       1071.21       1075.73        53.30 o
   3   3   2         38.37         46.92        12.00 o
   4   3   2       4175.53       4470.80       225.26 o
   5   3   2        704.94        680.56        42.18 o
   6   3   2        532.80        570.98        58.08 o
   7   3   2        384.56        418.00        34.08 o
   8   3   2        111.50        146.01        32.68 o
  -7   4   2          3.81        128.23        87.61 o
  -6   4   2        150.08        142.81        60.72 o
  -5   4   2        125.28        203.66        35.55 o
  -4   4   2       2045.71       1911.44       135.89 o
  -3   4   2         36.32         97.91        65.86 o
  -2   4   2       1185.29       1245.89        85.03 o
  -1   4   2       9610.71      10205.38       339.19 o
   0   4   2        227.22        524.73       270.40 o
   1   4   2       8841.94       9529.94       386.05 o
   2   4   2         36.37         21.33        10.53 o
   3   4   2        342.56        344.39        21.59 o
   4   4   2       4382.10       4469.80       170.92 o
   5   4   2          0.38          3.49        27.04 o
   6   4   2       1421.01       1496.14        83.18 o
   7   4   2        419.87        397.49        33.86 o
   8   4   2          4.83         -3.68        19.81 o
  -7   5   2         39.91         81.53       269.99 o
  -6   5   2        197.37        176.90        78.27 o
  -5   5   2          3.25         -4.52        19.43 o
  -4   5   2        620.81        574.42       108.11 o
  -3   5   2         14.90         15.29       120.79 o
  -2   5   2         77.75       -362.39       362.39 o
  -1   5   2       1945.52       2126.05       107.01 o
   0   5   2          3.09         13.42        16.52 o
   1   5   2       1673.31       1901.65       103.49 o
   2   5   2         22.59         24.01         8.45 o
   3   5   2        504.19        555.08        49.98 o
   4   5   2       1989.56       1857.10        77.94 o
   5   5   2        213.67        264.56        26.14 o
   6   5   2       1025.03        961.18        59.99 o
   7   5   2         10.20        -17.76        17.76 o
   8   5   2        107.38        175.06        90.44 o
  -6   6   2         68.38        118.65        32.53 o
  -5   6   2        224.61        276.49        38.73 o
  -4   6   2       1031.62       1157.80        78.87 o
  -3   6   2          8.83         20.12        41.79 o
  -2   6   2       1518.78       1729.03       216.79 o
  -1   6   2       1170.84       1252.43        76.72 o
   0   6   2         78.29        100.43        52.02 o
   1   6   2       1181.04       1269.54        81.42 o
   2   6   2         57.63         52.21       268.21 o
   3   6   2        745.78        772.43        77.93 o
   4   6   2        987.92        936.00        50.57 o
   5   6   2        170.67        164.35        21.81 o
   6   6   2        577.80        478.79        48.16 o
   7   6   2          4.73        -64.94        82.80 o
  -6   7   2          4.35        176.96       317.65 o
  -5   7   2        294.75        491.73        47.99 o
  -4   7   2        457.36        678.46        63.44 o
  -3   7   2        561.58        760.34       184.34 o
  -2   7   2       2248.37       2651.86       277.28 o
  -1   7   2          1.53         46.84        31.84 o
   0   7   2       1178.85       1217.45       117.89 o
   1   7   2        479.68        463.80       300.04 o
   2   7   2       1418.90       1417.45       100.13 o
   3   7   2        992.62        934.63       165.49 o
   4   7   2         71.58         80.59        20.85 o
   5   7   2        928.49        823.15       133.64 o
   6   7   2        511.32        387.40       108.34 o
  -5   8   2         89.45        317.61       267.12 o
  -4   8   2         22.09        124.11       105.02 o
  -3   8   2        276.64        355.87        41.25 o
  -2   8   2        204.28        281.56       169.05 o
  -1   8   2          5.75         13.54        61.12 o
   0   8   2        129.81         76.46        70.75 o
   1   8   2         64.25        134.69        24.84 o
   2   8   2       1005.46        992.63        75.79 o
   3   8   2        318.48        199.86        28.01 o
   4   8   2        197.07        217.41        29.37 o
  -3   9   2        356.89        179.52       334.70 o
  -2   9   2        366.52        467.03       263.02 o
  -1   9   2         30.25        -46.39       204.00 o
   0   9   2        105.02         51.03        29.37 o
   1   9   2          6.31         57.07        27.67 o
   2   9   2        374.27        324.70        35.88 o
   3   9   2         76.78        129.76        31.08 o
   2  -9   3        129.09        265.92      1096.63 o
  -4  -8   3        254.29        153.75       107.64 o
  -1  -8   3        711.93        473.14        58.78 o
   0  -8   3        327.94        414.71        47.12 o
   1  -8   3        322.67        130.96        48.96 o
   2  -8   3        223.89        192.08       157.72 o
   3  -8   3         75.40         37.51        50.82 o
   4  -8   3        358.36        951.75       485.08 o
  -5  -7   3          8.07         12.94        32.77 o
  -4  -7   3        971.74        971.72        69.11 o
  -3  -7   3        224.53        310.33        43.47 o
  -2  -7   3         22.60        -14.74        57.95 o
  -1  -7   3        563.17        608.91        54.87 o
   0  -7   3        184.36        219.91        68.52 o
   1  -7   3       1302.75       1159.46       346.96 o
   2  -7   3        328.95        353.24       151.99 o
   3  -7   3        136.11         81.58        61.09 o
   4  -7   3       1623.60       1611.64       482.62 o
   5  -7   3         49.98       -181.57       345.47 o
  -6  -6   3         72.67         25.48        79.90 o
  -5  -6   3         27.08         35.60        26.45 o
  -4  -6   3       1623.86       1911.10       140.38 o
  -3  -6   3        176.15        259.37        34.33 o
  -2  -6   3        290.72        341.13        40.65 o
  -1  -6   3        348.72        343.30       132.55 o
   0  -6   3        154.93        151.75        62.87 o
   1  -6   3       1060.64       1060.17       192.88 o
   2  -6   3        140.12        404.72       161.81 o
   3  -6   3        250.20        296.79        30.09 o
   4  -6   3       1077.89        983.79       161.44 o
   5  -6   3        104.56        226.48       277.28 o
   6  -6   3        409.22        553.20       373.45 o
  -7  -5   3        393.74        318.23       109.46 o
  -6  -5   3        228.68        222.72        69.49 o
  -5  -5   3        302.44        331.43        32.51 o
  -4  -5   3       3373.97       3895.00       271.89 o
  -2  -5   3        547.00        561.18        36.58 o
  -1  -5   3       1294.64       1330.13        73.86 o
   0  -5   3        422.62        433.75       136.66 o
   1  -5   3       2412.78       2296.35       740.72 o
   2  -5   3         79.84         66.20      1702.42 o
   3  -5   3        838.42       -180.68      9098.42 o
   4  -5   3        449.12        418.09        51.71 o
   5  -5   3        196.44        192.80        40.80 o
   6  -5   3         25.63         79.29       141.82 o
   7  -5   3          7.64         27.51       663.04 o
  -7  -4   3        269.17        271.97        28.16 o
  -6  -4   3         76.29        114.98        42.70 o
  -5  -4   3       1837.60       2202.15       118.46 o
  -4  -4   3       2733.88       3055.81       214.31 o
  -3  -4   3         29.35         21.85        19.95 o
  -2  -4   3       2601.73       2558.47       125.29 o
  -1  -4   3        316.56        295.47        70.57 o
   0  -4   3       1403.53       1492.04       225.80 o
   1  -4   3       4653.08       3925.22       460.60 o
   2  -4   3        476.81        571.29       459.02 o
   3  -4   3       6318.21       6112.83       778.70 o
   4  -4   3       1271.96       1233.41       325.82 o
   5  -4   3        405.33        350.95       143.39 o
   6  -4   3        358.11        656.02       208.56 o
   7  -4   3        182.85        -85.98       588.73 o
  -8  -3   3          2.29          8.18        50.26 o
  -7  -3   3         86.92        127.00        22.09 o
  -6  -3   3        835.51        942.54        61.60 o
  -5  -3   3        988.24       1175.87        88.85 o
  -4  -3   3        899.56        985.85        75.17 o
  -3  -3   3        754.34        695.82        53.32 o
  -2  -3   3       3807.02       4254.32       634.29 o
  -1  -3   3       1107.78       1128.05        84.68 o
   0  -3   3       1069.93       1000.41        45.98 o
   1  -3   3         33.49         -4.50        30.50 o
   2  -3   3      11099.90      12731.95       683.89 o
   3  -3   3       3303.54       2626.98       116.68 o
   4  -3   3          1.29         17.49       122.34 o
   5  -3   3        357.10        330.72        36.23 o
   6  -3   3        386.31        126.90        97.52 o
   7  -3   3        482.68        634.62        91.36 o
   8  -3   3        203.93        267.94        39.13 o
  -8  -2   3         61.11        103.26        22.70 o
  -7  -2   3        264.12        366.53        36.17 o
  -6  -2   3       1237.40       1574.78        89.54 o
  -5  -2   3        616.30        690.41        80.25 o
  -4  -2   3        309.51        269.10        29.68 o
  -3  -2   3       3533.97       3523.53       242.05 o
  -2  -2   3       1702.59       1535.53        91.13 o
  -1  -2   3        237.44        216.21        20.26 o
   0  -2   3        526.33        714.24        33.47 o
   1  -2   3        106.81         10.14        54.93 o
   2  -2   3       9854.83      10083.78       318.75 o
   3  -2   3        676.24        707.64        71.36 o
   4  -2   3        146.56        137.21        11.27 o
   5  -2   3        802.31        734.97       492.20 o
   6  -2   3         12.38          3.86        19.61 o
   7  -2   3        692.78        653.35        48.23 o
   8  -2   3         11.10          2.22        19.93 o
  -8  -1   3        372.57        449.61        41.37 o
  -7  -1   3         12.96         29.10        34.91 o
  -6  -1   3       1544.83       1812.99       110.51 o
  -5  -1   3        652.23        682.34        46.30 o
  -4  -1   3          2.43        -13.33        13.33 o
  -3  -1   3      10879.73      10803.09       438.82 o
  -2  -1   3       1724.50       1358.59       163.18 o
  -1  -1   3       6465.02       6444.22       231.01 o
   0  -1   3       2010.07       2094.25        95.86 o
   1  -1   3        957.58        886.10        40.64 o
   2  -1   3      13606.58      14773.60       458.68 o
   3  -1   3        177.96         36.91        32.77 o
   4  -1   3        530.00        461.88        60.10 o
   5  -1   3       1112.94       1137.23       196.09 o
   6  -1   3          1.80         32.58        12.06 o
   7  -1   3        626.48        553.93        39.77 o
   8  -1   3         14.04        -13.79        15.21 o
   9  -1   3         83.85        137.98       247.91 o
  -8   0   3         84.91         52.97        77.86 o
  -7   0   3         33.09         70.69        19.05 o
  -6   0   3       1003.76       1029.37        96.81 o
  -5   0   3        285.58        265.67       140.03 o
  -4   0   3        745.33        855.34        88.50 o
  -3   0   3       5001.55       4877.26       188.58 o
  -2   0   3        361.19        203.21        64.25 o
  -1   0   3      10726.74       9862.11       345.48 o
   0   0   3          2.63         97.59        32.53 o
   1   0   3       9582.92       9722.75       297.73 o
   2   0   3      19191.37      20127.03       618.65 o
   3   0   3        315.59        268.00        42.54 o
   4   0   3       5378.98       5287.60       203.85 o
   5   0   3        472.62        391.06       156.13 o
   6   0   3        620.18        428.82        35.84 o
   7   0   3       1205.44       1109.77        65.95 o
   8   0   3        160.28        122.03        17.92 o
   9   0   3        309.50        272.74       118.14 o
  -8   1   3         13.15         58.04        23.36 o
  -7   1   3        133.19        153.30        46.61 o
  -6   1   3       1015.46        972.85        62.51 o
  -5   1   3          5.60       2210.88      2111.23 o
  -4   1   3        536.57        550.51        35.38 o
  -3   1   3        657.88        537.31        40.45 o
  -2   1   3        116.79         70.89        21.99 o
  -1   1   3        199.19        155.61        42.58 o
   0   1   3       5903.06       6790.20       234.30 o
   1   1   3       1158.53        988.03        33.53 o
   2   1   3       5713.49       5560.34       195.20 o
   3   1   3       2680.54       2460.89        87.35 o
   4   1   3       3042.21       3007.81       209.19 o
   5   1   3        106.30       1307.65      1836.86 o
   6   1   3        769.98      -2679.42      8621.79 o
   7   1   3        287.80        354.31        55.85 o
   8   1   3        886.09        847.11        56.92 o
   9   1   3        284.58        228.11       110.70 o
  -7   2   3        364.18        529.13        47.89 o
  -6   2   3       1423.34       1346.65        90.98 o
  -5   2   3        157.83       2795.47      2565.89 o
  -4   2   3       2587.07       2229.24       129.64 o
  -3   2   3       1897.55       1578.26       109.54 o
  -2   2   3        847.61        559.55       123.87 o
  -1   2   3       1684.02       1533.75        51.50 o
   0   2   3       1468.32       1302.88        50.10 o
   1   2   3       1391.54       1297.14        38.30 o
   2   2   3       1777.16       1702.22        59.02 o
   3   2   3       3289.21       3035.66        91.02 o
   4   2   3        615.51        614.94       207.43 o
   5   2   3         31.02        526.42      3905.11 o
   6   2   3        188.11        194.60        51.09 o
   7   2   3         21.99         -3.55        37.91 o
   8   2   3        668.57        711.38        50.22 o
   9   2   3         60.38        117.29        99.66 o
  -6   3   3        328.51        247.04       113.94 o
  -5   3   3       1481.82       1462.29       114.71 o
  -4   3   3       2806.45       2652.43       368.86 o
  -3   3   3        220.92         59.78        43.75 o
  -2   3   3       5909.73       5981.60       255.61 o
  -1   3   3       1308.41       1502.18       146.65 o
   0   3   3       5543.41       5799.68       238.52 o
   1   3   3       6477.24       6541.59       227.36 o
   2   3   3         42.11         62.61         9.97 o
   3   3   3       5164.77       4831.68       175.78 o
   4   3   3        263.95        258.79        94.59 o
   5   3   3        812.94        821.65       141.49 o
   6   3   3        476.24        521.16        79.76 o
   7   3   3          0.41          8.11        14.68 o
   8   3   3        412.74        447.91        77.40 o
  -7   4   3        190.74        189.14        95.28 o
  -6   4   3         26.09         62.84        23.38 o
  -5   4   3        743.57        671.14        51.20 o
  -4   4   3        224.84        672.95       890.41 o
  -3   4   3       1251.15        854.17       412.10 o
  -2   4   3        418.57        377.27       101.18 o
  -1   4   3         28.77        218.18        60.20 o
   0   4   3       7629.45       8285.36       421.89 o
   1   4   3       2713.06       3096.02       176.71 o
   2   4   3        941.86        939.76        45.94 o
   3   4   3       2159.34       2246.81        89.65 o
   4   4   3         35.83         28.61        62.87 o
   5   4   3       3429.21       3545.30       174.29 o
   6   4   3        148.54        149.11        20.85 o
   7   4   3        443.90        435.94        93.17 o
   8   4   3        783.61        868.72        58.97 o
  -7   5   3         99.96         40.60       174.91 o
  -6   5   3         19.55         77.27        25.44 o
  -5   5   3        724.26        683.86        71.99 o
  -4   5   3        164.50        159.33        99.33 o
  -3   5   3        208.31        135.56       346.05 o
  -2   5   3         38.20        712.85       364.35 o
  -1   5   3         27.83         33.01        39.28 o
   0   5   3       7205.69       8244.99       347.24 o
   1   5   3        130.33        153.02        69.03 o
   2   5   3        212.59        325.87       233.84 o
   3   5   3        166.88        155.23        59.58 o
   4   5   3         70.35         63.49        39.88 o
   5   5   3        646.64        710.05        40.03 o
   6   5   3        193.83        169.40        20.70 o
   7   5   3        268.90        306.90        35.14 o
   8   5   3        380.76        400.84        98.11 o
  -6   6   3        179.39         52.54       275.45 o
  -5   6   3       1010.21       1040.40       204.08 o
  -4   6   3         25.99         34.63        18.90 o
  -3   6   3        442.51        427.94        37.37 o
  -2   6   3         23.28         11.20        41.41 o
  -1   6   3       1158.21       1262.29       110.98 o
   0   6   3       5226.74       6074.46       275.76 o
   1   6   3         73.68         93.80        16.32 o
   2   6   3        588.17        557.59       154.47 o
   3   6   3       1199.44       1125.75       144.24 o
   4   6   3         15.59        578.54       597.45 o
   5   6   3        580.31        619.36       169.25 o
   6   6   3        160.33        301.61        86.72 o
   7   6   3        228.42        454.24       104.19 o
  -6   7   3        258.61        414.98       336.75 o
  -5   7   3        178.70        216.89        33.80 o
  -4   7   3        236.57        233.76        46.96 o
  -3   7   3        231.67        289.46        60.31 o
  -2   7   3        252.15        -22.02       124.77 o
  -1   7   3       2260.43       2473.27       199.00 o
   0   7   3        777.01        956.27       138.98 o
   1   7   3       1943.09       1984.97       167.74 o
   2   7   3       1252.09       1328.40       474.75 o
   3   7   3         23.49         -0.82       142.18 o
   4   7   3        626.45        571.51       522.60 o
   5   7   3        287.53        456.83       184.40 o
   6   7   3        394.07        447.18       126.86 o
  -4   8   3         15.68         67.42        38.30 o
  -3   8   3         96.91        190.60        65.06 o
  -2   8   3        171.05         38.24       200.01 o
  -1   8   3        533.56        649.53        56.55 o
   0   8   3         15.50         17.93        48.91 o
   1   8   3        948.22        943.51       179.57 o
   2   8   3        192.58        224.76       137.79 o
   3   8   3        171.94        654.40       854.53 o
   4   8   3        471.25        389.10        38.09 o
  -3   9   3         61.24        340.47       324.94 o
  -2   9   3        198.66        214.06       210.11 o
  -1   9   3        213.48        326.97        56.13 o
   0   9   3         25.12         88.73        29.37 o
   1   9   3        317.05        352.37        36.58 o
   2   9   3         88.50         21.12        25.61 o
   3   9   3         16.53          3.33        27.67 o
  -3  -8   4         27.68        111.90       107.91 o
  -1  -8   4        688.39        755.73        80.28 o
   0  -8   4        727.91        537.19        58.31 o
   1  -8   4       1095.62       1044.80        83.14 o
   2  -8   4        243.09       -233.18       601.86 o
   3  -8   4        334.18       1110.92       629.61 o
  -5  -7   4        242.17        238.72        81.18 o
  -4  -7   4         36.45         68.93        34.83 o
  -3  -7   4        255.82        241.36        42.62 o
  -1  -7   4         75.35         51.61        25.88 o
   0  -7   4       3090.50       3124.31       209.23 o
   1  -7   4        143.23        181.84        25.84 o
   2  -7   4         28.99        698.03       371.51 o
   3  -7   4        415.89        440.84        45.18 o
   4  -7   4         33.31         55.57        24.93 o
   5  -7   4        440.27        509.41       498.14 o
  -6  -6   4          4.03        -15.81        68.43 o
  -5  -6   4        322.70        309.74        35.50 o
  -4  -6   4          1.18         13.60        31.08 o
  -3  -6   4        194.55        204.78        34.95 o
  -2  -6   4         79.32        112.87        28.29 o
  -1  -6   4         97.10         25.24       262.46 o
   0  -6   4       2266.34       2412.00       158.76 o
   1  -6   4         12.34        210.98       208.93 o
   2  -6   4        412.65        380.13        38.12 o
   3  -6   4        192.21        210.98        60.12 o
   4  -6   4        385.20        378.11       155.74 o
   5  -6   4        868.75        998.45        80.63 o
   6  -6   4         27.94        252.17       515.42 o
  -7  -5   4        208.61        240.39        66.76 o
  -6  -5   4          5.04         30.93        43.16 o
  -5  -5   4       1160.31       1306.86        78.94 o
  -4  -5   4         20.55          3.02        24.99 o
  -2  -5   4        156.27        220.94        27.47 o
  -1  -5   4        661.82        600.87       174.48 o
   0  -5   4       3934.88       4249.08       869.41 o
   1  -5   4          2.68         45.76       603.39 o
   2  -5   4         82.62         79.35       166.27 o
   3  -5   4        214.52         54.47       114.18 o
   4  -5   4        263.32        730.00       210.44 o
   5  -5   4       1210.74       1325.91       112.04 o
   6  -5   4        164.64        516.11       414.87 o
   7  -5   4        167.48        131.39       834.46 o
  -7  -4   4          1.19        -13.67        20.32 o
  -6  -4   4        156.72        191.41        67.85 o
  -5  -4   4        668.87        710.59        62.50 o
  -4  -4   4        335.72        417.39        44.40 o
  -3  -4   4       1781.42       1974.64       141.16 o
  -2  -4   4         17.49         45.49        15.34 o
  -1  -4   4       4094.38       3799.39       218.20 o
   0  -4   4       8423.82       8523.93       436.84 o
   1  -4   4       1478.70       2344.61       235.39 o
   2  -4   4       1822.51       1843.00       388.99 o
   3  -4   4         49.89       2331.31      3306.77 o
   4  -4   4       1889.03       1648.20       118.41 o
   5  -4   4        496.01        185.24       125.57 o
   6  -4   4        681.39        798.26       244.27 o
   7  -4   4        311.81        892.89       754.37 o
  -8  -3   4        204.28        134.18        73.93 o
  -7  -3   4         32.01         57.98        28.40 o
  -6  -3   4        400.20        504.77        59.69 o
  -5  -3   4        112.80        155.30        25.81 o
  -4  -3   4       1258.48       1414.67       104.27 o
  -3  -3   4         63.35         74.05        17.24 o
  -2  -3   4       1973.81       2205.42       154.49 o
  -1  -3   4       1364.31       1347.79        88.37 o
   0  -3   4        400.16        373.64        30.41 o
   1  -3   4       1595.36       1529.41       106.26 o
   2  -3   4       1042.69       1116.03       137.03 o
   3  -3   4         30.19        185.80       132.71 o
   4  -3   4       2398.45       2299.62        92.11 o
   5  -3   4          5.30          0.48        21.07 o
   6  -3   4       1658.47       1717.11       162.70 o
   7  -3   4        430.93        127.58       447.49 o
  -8  -2   4        172.36        175.54        28.67 o
  -7  -2   4        181.92        184.76        25.04 o
  -6  -2   4        548.09        623.88        48.41 o
  -5  -2   4          0.13         -4.77        17.82 o
  -4  -2   4       1010.98       1195.63        89.00 o
  -3  -2   4       1948.25       1908.85       133.29 o
  -2  -2   4       1537.82       1499.91       105.55 o
  -1  -2   4       3437.35       3554.91       245.50 o
   0  -2   4          1.56         58.23        40.92 o
   1  -2   4       3017.27       3220.92       136.25 o
   2  -2   4        121.95         15.19        97.99 o
   3  -2   4       1855.46       1918.82       132.55 o
   4  -2   4        131.44         89.80       581.87 o
   5  -2   4         30.59         35.46       583.00 o
   6  -2   4        574.64        555.33        88.38 o
   7  -2   4         31.14         42.03        52.99 o
   8  -2   4        125.93        147.98        74.96 o
  -8  -1   4        158.13        145.55        58.55 o
  -7  -1   4        671.72        902.19       126.24 o
  -6  -1   4        250.20        214.62        27.59 o
  -5  -1   4       1201.01       1602.98       116.47 o
  -4  -1   4       2902.17       3830.72       267.74 o
  -3  -1   4        469.02        418.08        35.11 o
  -2  -1   4      11605.14      10606.91       531.50 o
  -1  -1   4       3610.99       3671.43       178.08 o
   0  -1   4        277.90        355.25        27.76 o
   1  -1   4       8157.41       8402.22       415.34 o
   2  -1   4        215.44        160.26       245.89 o
   3  -1   4       7429.46       7599.32       264.11 o
   4  -1   4        941.84        860.65        38.26 o
   5  -1   4          6.58       2108.90      4407.86 o
   6  -1   4       1704.01       1449.16       114.04 o
   7  -1   4          0.59         -8.49        19.92 o
   8  -1   4        123.90        105.33        18.96 o
  -8   0   4         27.28         13.65        31.11 o
  -7   0   4        376.50        461.04        74.32 o
  -6   0   4        111.58        199.15        32.43 o
  -5   0   4        435.61        544.32        41.58 o
  -4   0   4        547.64        608.02        49.40 o
  -3   0   4        995.12       1176.42        48.45 o
  -2   0   4      18215.49      17687.58       712.29 o
  -1   0   4        118.57         61.46        33.58 o
   0   0   4        839.76        881.29        50.69 o
   1   0   4       5599.49       5255.60       248.10 o
   2   0   4       4113.23       4121.35       170.86 o
   3   0   4       9480.33       9579.55       348.52 o
   4   0   4         47.16         25.56        24.31 o
   5   0   4       1581.48       1374.39       359.86 o
   6   0   4       3242.06       2982.77       243.16 o
   7   0   4        144.64         84.08        36.52 o
   8   0   4        214.51        192.84        21.34 o
   9   0   4          1.01        -24.84       117.37 o
  -7   1   4        338.32        292.66        41.27 o
  -6   1   4         27.77         26.87        75.52 o
  -5   1   4         20.17         23.77        19.21 o
  -4   1   4         23.89         -5.03       275.02 o
  -3   1   4       1569.40       1820.14       124.49 o
  -2   1   4       5933.63       5920.06       245.94 o
  -1   1   4        118.79        146.11        20.28 o
   0   1   4        225.73        196.44        20.36 o
   1   1   4        154.20        134.02         8.01 o
   2   1   4       3855.66       3700.91       136.66 o
   3   1   4       1215.23       1167.79        49.44 o
   4   1   4        861.31        798.38        36.78 o
   5   1   4       1684.02       1594.80       156.25 o
   6   1   4       1250.12       1221.12       115.64 o
   7   1   4        506.29        500.84        38.62 o
   8   1   4        274.29        320.56        72.92 o
   9   1   4         43.21         85.98       106.01 o
  -6   2   4        102.15        -84.16       222.18 o
  -5   2   4        822.12        779.06        54.74 o
  -4   2   4          2.73        782.46      1084.96 o
  -3   2   4       3553.65       3411.76       627.32 o
  -2   2   4       4801.41       4757.81       188.46 o
  -1   2   4        758.72        766.23        64.69 o
   0   2   4        581.06        459.19        34.30 o
   1   2   4        496.91        488.02        17.23 o
   2   2   4       2217.12       2180.71        73.53 o
   3   2   4       2220.33       2020.89        60.86 o
   4   2   4       1826.33       1785.38       153.58 o
   5   2   4        935.36       -177.11      3168.80 o
   6   2   4        204.78        234.94        37.27 o
   7   2   4        376.10        332.37        29.96 o
   8   2   4          3.55         23.98        16.44 o
   9   2   4         70.73         29.10       101.67 o
  -6   3   4        418.70        148.79       212.61 o
  -5   3   4        565.15        424.90        39.25 o
  -4   3   4        965.96        947.89       527.49 o
  -3   3   4       5555.75       4819.43       329.74 o
  -2   3   4       1761.89       1740.50       104.96 o
  -1   3   4       6280.65       5382.69       432.01 o
   0   3   4        605.02        622.70        33.08 o
   1   3   4        904.35        946.66        37.66 o
   2   3   4       5932.35       5651.25       168.77 o
   3   3   4        398.91        394.72        24.89 o
   4   3   4       4750.89       4784.38       308.47 o
   5   3   4       1453.80       1532.25        83.78 o
   6   3   4        190.01        215.60        22.00 o
   7   3   4        805.18        900.24        60.92 o
   8   3   4          1.37         -1.99        18.31 o
  -7   4   4         11.35        650.72       459.12 o
  -6   4   4        137.06        132.42        26.08 o
  -5   4   4          8.69         32.91        16.68 o
  -4   4   4        900.70        810.77       233.59 o
  -3   4   4       1851.14       1899.65       482.78 o
  -2   4   4        199.37         69.05       277.28 o
  -1   4   4       2145.81       2147.22       131.37 o
   0   4   4         58.60        711.66       179.13 o
   1   4   4       1290.49       1334.36        86.98 o
   2   4   4       2858.74       2674.78       119.55 o
   3   4   4       2367.70       2222.64        89.26 o
   4   4   4       7027.86       6698.62       248.19 o
   5   4   4        161.57        171.46        19.35 o
   6   4   4        169.77        165.35        20.53 o
   7   4   4        477.74        691.64       114.92 o
   8   4   4        115.02        140.40        23.33 o
  -7   5   4          1.56        -94.81       468.42 o
  -6   5   4        220.02        290.14        34.00 o
  -5   5   4          0.73         48.56        61.51 o
  -4   5   4       1382.47       1386.36        86.63 o
  -3   5   4        685.37        715.57        49.37 o
  -2   5   4         27.30          8.67        66.16 o
  -1   5   4        680.04        581.14        50.27 o
   0   5   4        255.27        307.68       158.78 o
   1   5   4         22.20         68.19        92.95 o
   2   5   4         27.93        144.37       285.88 o
   3   5   4        557.39        538.77        38.78 o
   4   5   4       2095.75       2151.17        90.04 o
   5   5   4         21.64         14.01        11.36 o
   6   5   4        317.13        420.89        38.73 o
   7   5   4        127.17        125.27        58.04 o
   8   5   4        249.89        329.24       100.05 o
  -6   6   4        111.19        146.83       114.91 o
  -5   6   4        137.24         78.87        35.74 o
  -4   6   4       1648.05       1601.22       100.88 o
  -3   6   4         52.86        176.96       108.38 o
  -2   6   4        625.15       -570.86       570.86 o
  -1   6   4       3006.52       3264.97       163.89 o
   0   6   4          3.53        115.12       197.11 o
   1   6   4       2379.11       2561.93       163.80 o
   2   6   4          4.88          8.42        21.27 o
   3   6   4        709.07        693.07        53.87 o
   4   6   4        843.24        850.56        57.07 o
   5   6   4         48.98        641.89       874.45 o
   6   6   4         49.43         80.17        95.16 o
   7   6   4         72.80        102.10        95.05 o
  -5   7   4        336.77        347.24        38.98 o
  -4   7   4        532.64        722.09        60.07 o
  -3   7   4        402.96        552.00       162.00 o
  -2   7   4        496.38        630.97       153.79 o
  -1   7   4        343.03        380.86       235.65 o
   0   7   4       1295.86       1557.82       332.05 o
   1   7   4       1140.73       1198.24       783.57 o
   2   7   4        210.05        226.36        56.32 o
   3   7   4       1082.80        953.83       129.36 o
   4   7   4        962.29        925.09        70.79 o
   5   7   4        643.45       -197.96       998.56 o
  -4   8   4        154.37        167.06        49.93 o
  -3   8   4         29.72         98.87        57.40 o
  -2   8   4        142.41        138.45        49.98 o
  -1   8   4         51.13        192.26       207.07 o
   0   8   4       1183.87       1327.89        94.85 o
   1   8   4         35.06        639.52      1437.76 o
   2   8   4        879.88        733.23        60.62 o
   3   8   4        378.72        443.99       227.19 o
   4   8   4         12.28        -33.17       224.17 o
  -3   9   4         69.32         37.89       289.48 o
  -2   9   4        128.98        178.05        92.88 o
  -1   9   4          7.00         52.72        30.87 o
   0   9   4        288.37        251.39        35.34 o
   1   9   4         18.56        -25.17        26.64 o
   2   9   4        218.09        145.77        27.98 o
   3   9   4        332.06        275.76        33.63 o
  -3  -8   5        785.73        669.55       112.60 o
   0  -8   5        465.68        732.09        73.70 o
   1  -8   5         26.74        723.45      1004.49 o
   2  -8   5        497.53       -156.62       801.53 o
   3  -8   5         60.60       -111.01       760.49 o
  -4  -7   5        598.14        492.53        48.49 o
  -3  -7   5         64.94         23.98        41.23 o
  -1  -7   5        741.28        580.13        68.31 o
   0  -7   5        176.55        191.82       174.67 o
   1  -7   5        550.18        160.49        81.39 o
   2  -7   5        891.63        885.86        72.24 o
   3  -7   5          9.85        164.56       506.66 o
   4  -7   5        922.12        242.21       554.51 o
  -5  -6   5         91.81         77.43        29.58 o
  -4  -6   5        586.33        517.28        61.10 o
  -3  -6   5        190.88        152.66        35.92 o
  -2  -6   5          1.55        -21.35        34.14 o
  -1  -6   5       1427.31       1446.94       688.23 o
   0  -6   5        564.89        516.42        48.13 o
   1  -6   5       1412.72       1485.98       279.33 o
   2  -6   5         74.39         60.16        29.93 o
   3  -6   5         37.69        302.62       344.08 o
   4  -6   5        449.24        511.43        51.32 o
   5  -6   5         10.89        194.47       469.11 o
   6  -6   5         73.62       -624.99       641.85 o
  -6  -5   5        567.67        492.76        44.70 o
  -5  -5   5         63.81         77.03        28.87 o
  -4  -5   5       1237.23       1225.27        96.29 o
  -2  -5   5          8.60         -1.08        25.34 o
  -1  -5   5       2006.47       2117.93       346.67 o
   0  -5   5        440.16        319.99        81.06 o
   1  -5   5       2749.00       -941.48      9829.70 o
   2  -5   5        602.73        666.81        82.30 o
   3  -5   5        450.13        727.84       150.22 o
   4  -5   5       1448.42       1636.51       105.41 o
   5  -5   5         59.31         49.56        41.69 o
   6  -5   5        167.79        488.06       559.63 o
  -7  -4   5        167.59        191.80        64.82 o
  -6  -4   5        136.83        107.73        24.55 o
  -5  -4   5        488.90        474.54        51.46 o
  -4  -4   5       2291.67       2235.84       160.38 o
  -3  -4   5         25.16         52.08        26.58 o
  -1  -4   5        383.56        438.46       318.62 o
   0  -4   5       3580.42       3567.73       808.01 o
   1  -4   5       2963.64       2851.97       454.45 o
   2  -4   5         56.01         28.30       489.65 o
   3  -4   5       1412.59       1363.77       227.37 o
   4  -4   5       2101.54       2244.81       290.85 o
   5  -4   5        582.15        475.03       152.60 o
   6  -4   5        544.21        715.41       198.49 o
   7  -4   5          3.38       -388.36       895.41 o
  -7  -3   5        132.10         80.13        21.97 o
  -6  -3   5          4.32         10.97        26.02 o
  -5  -3   5        312.97        312.54        36.27 o
  -4  -3   5        915.46        867.09        70.13 o
  -3  -3   5        171.51        229.31        26.39 o
  -2  -3   5         27.42         49.95        15.69 o
  -1  -3   5          3.21        160.88       201.80 o
   0  -3   5       5014.11       5074.96       265.93 o
   1  -3   5       1033.79        985.69        65.05 o
   2  -3   5       1642.71       1631.01        83.72 o
   3  -3   5        965.43       1133.01       309.52 o
   4  -3   5        213.50        224.19        84.15 o
   5  -3   5       2546.74       2753.83       181.56 o
   6  -3   5         40.13         53.91       127.10 o
   7  -3   5        215.54        467.95       272.18 o
  -7  -2   5        399.26        357.57        36.47 o
  -6  -2   5          5.26         -4.72        20.83 o
  -5  -2   5       2440.98       2692.24       190.56 o
  -4  -2   5       1531.91       1594.72       116.24 o
  -3  -2   5       1024.15       1156.80        83.77 o
  -2  -2   5         30.10         35.80        12.28 o
  -1  -2   5        238.27        292.62        28.32 o
   0  -2   5       5123.30       5718.20       237.37 o
   1  -2   5        189.79        222.16        22.22 o
   2  -2   5        520.54        508.74        35.51 o
   3  -2   5        715.41        810.54        87.52 o
   4  -2   5         69.11       2534.54      3353.66 o
   5  -2   5       1221.18       1255.76        57.17 o
   6  -2   5        367.48        373.56       137.96 o
   7  -2   5        411.32        447.59        56.44 o
   8  -2   5        364.19        397.71        68.54 o
  -8  -1   5        278.89        214.85       107.06 o
  -7  -1   5         33.93        -10.50        22.88 o
  -6  -1   5        733.52        797.49        57.14 o
  -5  -1   5       3050.33       3326.77       233.14 o
  -4  -1   5        564.32        566.83       117.75 o
  -3  -1   5       2125.75       2202.90       153.94 o
  -2  -1   5        931.54        758.94        56.03 o
  -1  -1   5       3187.15       3281.98       227.02 o
   0  -1   5      12193.29      12986.58       640.54 o
   1  -1   5         51.80        246.21        48.49 o
   2  -1   5       8474.25       9218.75       323.72 o
   3  -1   5       3052.70       2909.13       155.72 o
   4  -1   5         90.29        370.06       360.35 o
   5  -1   5        534.69        524.12        57.57 o
   6  -1   5        528.80        526.24       163.88 o
   7  -1   5        599.44        557.76       101.69 o
   8  -1   5        153.57        172.99        89.45 o
  -7   0   5         16.11         25.70        56.98 o
  -6   0   5       1423.90       1696.26        98.72 o
  -5   0   5        524.81        571.98        45.36 o
  -3   0   5       1634.03       1782.72        70.04 o
  -2   0   5        118.39        -22.20       138.13 o
  -1   0   5       4050.57       3673.22       190.62 o
   0   0   5        914.52        889.27        42.64 o
   1   0   5       2976.72       3148.18       100.79 o
   2   0   5      14739.58      13948.83       422.69 o
   3   0   5        281.74        -17.11       106.90 o
   4   0   5        873.37        852.95       164.91 o
   5   0   5        649.88        680.65       101.96 o
   6   0   5        572.96        481.09        40.26 o
   7   0   5       1337.49       1307.88        94.97 o
   8   0   5          5.44        -11.21        51.26 o
  -7   1   5         52.45         75.40        25.30 o
  -6   1   5        964.63        938.34        68.16 o
  -5   1   5         19.89         62.40        75.81 o
  -4   1   5         14.26         -3.18        14.92 o
  -3   1   5       1798.89       1864.61        73.08 o
  -2   1   5        588.10        638.53       100.78 o
  -1   1   5        454.57        384.88        32.59 o
   0   1   5          4.18         -5.02         5.56 o
   1   1   5       1004.31        946.31        42.69 o
   2   1   5       7565.27       7287.67       288.13 o
   3   1   5        684.77        662.61        99.66 o
   4   1   5        632.10        605.32       125.08 o
   5   1   5        157.34         82.19       852.62 o
   6   1   5       1555.23       1524.60        87.27 o
   7   1   5        362.88        352.70        33.52 o
   8   1   5        282.46        294.56        32.25 o
  -6   2   5        872.04        815.41        63.32 o
  -5   2   5          0.40         26.18        22.11 o
  -4   2   5        673.66        606.05        47.62 o
  -3   2   5       2753.72       2578.75       161.18 o
  -2   2   5       4198.63       4589.03       271.34 o
  -1   2   5       4234.12       4522.25       161.10 o
   0   2   5        105.65        248.06        37.86 o
   1   2   5       5319.90       5521.97       195.06 o
   2   2   5       1719.49       1522.93        52.52 o
   3   2   5       1210.51       1224.46        51.88 o
   4   2   5         19.04         19.30        43.75 o
   5   2   5        131.32       1967.59      5185.71 o
   6   2   5        721.65        732.14        95.36 o
   7   2   5        200.68        183.90        21.93 o
   8   2   5        144.24        176.12        23.88 o
  -7   3   5        554.19        646.07        59.24 o
  -6   3   5        260.46        313.23       373.80 o
  -5   3   5        198.03         61.72       125.50 o
  -4   3   5        621.57        573.58       107.41 o
  -2   3   5       5875.70       5546.06       380.19 o
  -1   3   5       1165.88       1116.68        77.26 o
   0   3   5       1607.83       1752.23       152.70 o
   1   3   5       8963.52       9185.48       298.42 o
   2   3   5       1780.66       1646.52        51.29 o
   3   3   5       5064.00       4900.23       142.91 o
   4   3   5        690.15        671.87       167.08 o
   5   3   5        498.29        528.53       275.92 o
   6   3   5       1874.42       1890.55       103.70 o
   7   3   5         17.77         12.16        17.38 o
   8   3   5        414.15        442.37        72.24 o
  -7   4   5        181.07        373.78       125.43 o
  -6   4   5        179.15        163.92        28.97 o
  -5   4   5         35.99         29.50        18.35 o
  -4   4   5        203.25        170.09        57.06 o
  -3   4   5         66.28         65.60        14.72 o
  -2   4   5       2610.74       2278.79       304.96 o
  -1   4   5        247.27        259.02        85.94 o
   0   4   5       3955.33       4014.74       224.99 o
   1   4   5        793.98        719.14       191.72 o
   2   4   5         34.94         37.17        10.83 o
   3   4   5       3411.77       3078.09       118.55 o
   4   4   5         29.57         16.64         9.29 o
   5   4   5       1243.33       1170.17       351.10 o
   6   4   5       1108.19       1130.15        72.88 o
   7   4   5        215.38        201.99        24.90 o
   8   4   5        985.58       1209.96       153.98 o
  -7   5   5        245.04        192.73       557.96 o
  -6   5   5         27.88        464.08       291.22 o
  -5   5   5        208.77        235.43        28.89 o
  -4   5   5         93.87        100.33        53.99 o
  -3   5   5          7.43         11.09        53.49 o
  -2   5   5       1127.73       1032.68        62.89 o
  -1   5   5          2.61        390.19       308.78 o
   0   5   5        868.68        963.83       150.65 o
   1   5   5        743.33        823.21       115.08 o
   2   5   5        107.97        220.36       297.15 o
   3   5   5       1594.89       1529.20       108.07 o
   4   5   5        820.06        709.45        48.08 o
   5   5   5        346.14        351.79        33.55 o
   6   5   5         56.68         49.12        25.20 o
   7   5   5        151.84        145.34        91.44 o
   8   5   5        224.13        245.35       106.87 o
  -6   6   5         25.80        -30.26       149.06 o
  -5   6   5        685.02        862.80       111.34 o
  -4   6   5          3.12         16.59        18.89 o
  -3   6   5       1582.34       1537.09        95.32 o
  -2   6   5        716.43        819.25        57.51 o
  -1   6   5        918.06        543.84       112.70 o
   0   6   5       1054.55       1189.40       195.44 o
   1   6   5        222.90        443.30       108.49 o
   2   6   5        114.72        285.37       428.43 o
   3   6   5        781.82        697.48       229.27 o
   4   6   5        343.13        283.91       143.73 o
   5   6   5        751.35        650.31       197.98 o
   6   6   5        189.14        208.54       108.53 o
   7   6   5        250.41        252.56       119.92 o
  -5   7   5         66.13        212.37        35.77 o
  -4   7   5        119.20         28.71       180.37 o
  -3   7   5        545.13        625.67        50.98 o
  -2   7   5         48.11         48.59       265.81 o
  -1   7   5       1114.99       1291.24       244.57 o
   0   7   5       2265.90       2668.96       406.66 o
   1   7   5        154.40        134.99       111.77 o
   2   7   5       1240.28       1161.39       454.27 o
   3   7   5         53.34         99.00       199.97 o
   4   7   5       2048.17       1850.05       488.04 o
   5   7   5        271.82       -306.76      1100.46 o
  -4   8   5        190.99        179.40       248.87 o
  -3   8   5         68.25        111.93        32.85 o
  -2   8   5        109.96       1308.96      1366.93 o
  -1   8   5        357.89        424.20       232.48 o
   0   8   5        402.32        548.80       121.25 o
   1   8   5         61.79          4.01        20.73 o
   2   8   5          9.50        658.16       931.80 o
   3   8   5         21.03         29.18       382.40 o
   4   8   5        520.62       2481.96      1124.45 o
  -2   9   5         19.47         76.60       305.41 o
  -1   9   5        794.66        993.23       302.35 o
   0   9   5        352.85       -529.40      1243.32 o
   1   9   5        326.08        267.29       185.95 o
   2   9   5         53.86         35.45       278.13 o
   3   9   5          2.86         20.01       771.98 o
  -4  -7   6         53.74        164.02        74.08 o
  -3  -7   6        144.58         45.41        44.52 o
  -1  -7   6         91.75        187.50        43.55 o
   0  -7   6        218.27       1020.49      1034.01 o
   1  -7   6        313.96        427.48       100.39 o
   2  -7   6        158.74         34.82       130.56 o
   3  -7   6        728.68        564.10       191.33 o
   4  -7   6         29.72        214.74       696.29 o
  -5  -6   6        227.81        180.72        65.44 o
  -4  -6   6         11.76        -32.51        32.51 o
  -3  -6   6        571.61        484.73        52.15 o
  -2  -6   6        861.97        997.16        93.42 o
  -1  -6   6         77.21        119.38        31.42 o
   0  -6   6        353.32        400.49       151.06 o
   1  -6   6        208.42        634.26       455.47 o
   2  -6   6         22.81          5.32        21.71 o
   3  -6   6        255.63        402.13       325.44 o
   4  -6   6        213.63        262.88        36.95 o
   5  -6   6        599.10        903.09       263.71 o
  -6  -5   6         38.98          7.52        61.45 o
  -5  -5   6        624.44        660.64        64.17 o
  -2  -5   6       2474.57       2655.74       189.36 o
  -1  -5   6         81.10         29.41        22.55 o
   0  -5   6       4545.39       4551.49       280.21 o
   1  -5   6        139.38        -40.76       274.64 o
   2  -5   6        263.95        167.63        24.97 o
   3  -5   6        443.14        471.41       152.63 o
   4  -5   6        617.52        470.34       165.07 o
   5  -5   6        433.13         40.21       234.78 o
   6  -5   6         23.00        500.00       711.71 o
  -6  -4   6         94.35        104.18        25.13 o
  -5  -4   6        275.08        232.79        40.72 o
  -4  -4   6       1075.87       1088.80        85.63 o
  -2  -4   6        446.42        506.85        48.90 o
  -1  -4   6       1867.13       1701.98       123.41 o
   0  -4   6       3197.20       3392.27      1151.49 o
   1  -4   6        194.09         71.78       286.48 o
   2  -4   6        885.63        954.82       109.79 o
   3  -4   6        921.37       1061.77        87.00 o
   4  -4   6       1562.76       1373.18        93.14 o
   5  -4   6       1265.31       1558.97       272.43 o
   6  -4   6          3.31         -3.95       184.59 o
   7  -4   6        445.92       1409.20      1205.00 o
  -7  -3   6         33.75        102.91        65.06 o
  -6  -3   6         61.69         17.36        22.58 o
  -5  -3   6         94.56        369.80       454.27 o
  -4  -3   6        980.34        914.90        73.70 o
  -2  -3   6          1.46        -28.13        28.13 o
  -1  -3   6       2363.43       2358.63       173.16 o
   0  -3   6        321.90        397.12       187.03 o
   1  -3   6       1986.91       2062.51       225.11 o
   2  -3   6        161.91        182.35        60.73 o
   3  -3   6        104.70         87.93       125.64 o
   4  -3   6       2973.75       3037.79       152.51 o
   5  -3   6        520.49        314.88       110.41 o
   6  -3   6        284.65       -126.24       534.83 o
   7  -3   6        287.57        267.58       172.52 o
  -7  -2   6          7.86          5.37        24.10 o
  -6  -2   6        238.86        270.74        53.14 o
  -5  -2   6         72.89         84.04        24.18 o
  -4  -2   6       1601.39       1573.06       115.51 o
  -3  -2   6       1155.80       1122.24        83.04 o
  -2  -2   6         39.90         42.62        13.95 o
  -1  -2   6       3048.78       3135.01       218.07 o
   0  -2   6        989.06       1143.37        78.15 o
   1  -2   6       2148.14       2523.77       184.72 o
   2  -2   6         35.23         30.10        77.50 o
   3  -2   6        437.80       3174.14      2842.47 o
   4  -2   6       2851.42       3103.46       192.01 o
   5  -2   6         18.25         19.10        53.68 o
   6  -2   6        779.73        800.18       190.38 o
   7  -2   6         13.12          0.93        22.68 o
   8  -2   6          1.70          1.98       162.08 o
  -7  -1   6        132.58        143.67        29.53 o
  -6  -1   6        280.34        220.05        28.72 o
  -5  -1   6         16.87        -15.34        20.65 o
  -4  -1   6       4484.96       4325.40       300.45 o
  -3  -1   6        156.09        122.57        93.17 o
  -2  -1   6       2522.20       2544.34       177.15 o
  -1  -1   6       5113.21       4983.60       343.38 o
   0  -1   6         11.71         19.52        12.48 o
   1  -1   6       5699.43       5946.62       216.59 o
   2  -1   6         46.61         34.53        51.28 o
   3  -1   6        489.89        451.98        55.82 o
   4  -1   6       4144.83       4146.54       448.02 o
   5  -1   6        158.32        145.50        35.33 o
   6  -1   6       1404.32       1455.11        87.69 o
   7  -1   6         97.39        115.76        47.62 o
   8  -1   6          8.73        -13.13        24.67 o
  -7   0   6         93.06         35.55        40.92 o
  -6   0   6          6.14          0.71        37.64 o
  -5   0   6        249.42        261.64        53.06 o
  -4   0   6       1708.45       1732.11        91.97 o
  -3   0   6        201.16        124.54        52.79 o
  -2   0   6       1009.39        835.04        62.15 o
  -1   0   6       1373.84       1221.32        87.80 o
   0   0   6       1182.87       1224.50        51.83 o
   1   0   6       5353.99       6006.70       246.75 o
   2   0   6        348.43        335.61       123.49 o
   3   0   6       3355.77       3610.10       167.53 o
   4   0   6       2688.91       2592.97       349.78 o
   5   0   6       2825.84       2964.37       120.45 o
   6   0   6       1322.29       1511.80       109.23 o
   7   0   6         81.76        175.29        88.07 o
   8   0   6        341.52        292.00        30.44 o
  -6   1   6          0.44         -2.36        24.18 o
  -5   1   6        821.08        780.43       126.48 o
  -4   1   6       1329.44       1514.48       110.12 o
  -3   1   6         31.31         22.37        29.02 o
  -2   1   6       1194.57       1134.29       173.14 o
  -1   1   6        107.65        106.78        55.88 o
   0   1   6       1711.39       1875.77       103.13 o
   1   1   6        273.10        273.94        34.35 o
   2   1   6       2696.79       2788.61       104.44 o
   3   1   6       1458.06       1454.71        60.88 o
   4   1   6         38.64         19.16        52.00 o
   5   1   6        543.80       7766.55      8252.72 o
   6   1   6         63.34         52.22        17.36 o
   7   1   6        274.49        300.22        56.44 o
   8   1   6        334.82        353.74        44.54 o
  -6   2   6        423.24        320.01       280.72 o
  -5   2   6       2099.15       1922.48       117.39 o
  -4   2   6        447.67        394.72        37.70 o
  -3   2   6       1446.48       1409.67       333.56 o
  -2   2   6       3185.69       2816.59       120.85 o
  -1   2   6         18.84         37.31        23.60 o
   0   2   6        262.63        299.45        49.25 o
   1   2   6        938.80        936.37        63.17 o
   2   2   6       3326.93       3243.43       105.95 o
   3   2   6       3643.67       3528.17       115.41 o
   4   2   6        148.64        106.47        70.72 o
   5   2   6        442.23        502.62       226.76 o
   6   2   6        172.89        233.79        39.77 o
   7   2   6        339.72        368.97        93.21 o
   8   2   6         19.40          9.33        22.63 o
  -7   3   6         21.69        -30.34        30.34 o
  -6   3   6        624.60        777.27       187.11 o
  -5   3   6        350.20        403.93        52.91 o
  -4   3   6         13.95        -14.84        14.84 o
  -3   3   6       3635.42       3610.94       249.22 o
  -2   3   6       3272.03       3518.62       264.70 o
  -1   3   6       2056.28       2176.75        90.95 o
   0   3   6       1968.93       2047.28        78.74 o
   1   3   6        187.45        225.72        37.53 o
   2   3   6      13023.51      12269.30       364.64 o
   3   3   6        934.57        785.12        87.77 o
   4   3   6        734.18        773.08        29.40 o
   5   3   6       1517.11       1416.45       135.30 o
   6   3   6        103.77         94.03        43.09 o
   7   3   6        755.51        814.50        75.32 o
   8   3   6          1.55        -23.04        23.04 o
  -6   4   6        346.62         73.54       262.63 o
  -5   4   6          4.85         16.81        48.74 o
  -4   4   6         79.05         85.72        46.17 o
  -3   4   6       1281.15       1144.32        82.96 o
  -2   4   6         69.99        500.31       345.39 o
  -1   4   6        566.33        983.83       293.63 o
   0   4   6         10.97         18.57        86.15 o
   1   4   6        708.65        753.34        40.17 o
   2   4   6       5580.50       5272.27       225.79 o
   3   4   6         68.81         70.54        37.65 o
   4   4   6       1560.82       1353.22        60.23 o
   5   4   6        621.80        712.12        50.96 o
   6   4   6        121.93        152.37        32.80 o
   7   4   6        703.25        738.47        63.99 o
   8   4   6         44.83         25.11       100.86 o
  -6   5   6        237.39        179.84       117.33 o
  -5   5   6         81.32         74.40        35.63 o
  -4   5   6        163.32         45.57       127.87 o
  -3   5   6       1617.78       1660.15        99.43 o
  -2   5   6          0.42         92.15        72.63 o
  -1   5   6        731.21        759.38       147.08 o
   0   5   6        158.41        -76.84       288.32 o
   1   5   6        385.78        428.03        57.83 o
   2   5   6       1363.75       1241.60       172.37 o
   3   5   6          5.09         -0.48        44.39 o
   4   5   6        473.09        399.45       162.11 o
   5   5   6        258.30         47.13       591.19 o
   6   5   6         74.78         79.51        99.39 o
   7   5   6        308.68        328.31       113.76 o
  -6   6   6        198.62        220.36       334.12 o
  -5   6   6         56.70        -27.95       123.86 o
  -4   6   6        538.74        595.46        63.25 o
  -3   6   6        614.01        625.88       189.69 o
  -2   6   6        113.67        442.53       686.18 o
  -1   6   6       1139.61       1220.53        84.39 o
   0   6   6        167.86        154.56        42.15 o
   1   6   6       1971.82       2111.42       240.22 o
   2   6   6       1826.44       1611.71       336.81 o
   3   6   6       1168.20       1077.95        79.42 o
   4   6   6       1267.77       1079.75        80.70 o
   5   6   6          2.38       1754.67      1122.08 o
   6   6   6         57.74        173.03       171.53 o
   7   6   6         70.53         41.11       146.00 o
  -5   7   6         81.01        340.09       278.94 o
  -4   7   6        613.72        657.78       105.22 o
  -3   7   6         32.77         22.17        22.44 o
  -2   7   6        767.73        803.66        61.15 o
  -1   7   6         13.76        913.86       822.41 o
   0   7   6       1419.56       1680.55       271.15 o
   1   7   6        406.41        459.80       158.54 o
   2   7   6          0.60        170.80       750.30 o
   3   7   6       1841.88       1823.17       129.88 o
   4   7   6        510.53        153.21      1047.69 o
   5   7   6        105.57       1561.32      1244.87 o
  -4   8   6        133.25        384.14       273.13 o
  -3   8   6         46.73         55.49        30.38 o
  -2   8   6         62.44         31.76       593.66 o
  -1   8   6         71.40         68.82        98.37 o
   0   8   6        111.83        142.58        49.75 o
   1   8   6        180.33        179.73       214.62 o
   2   8   6         39.21        492.67      1098.10 o
   3   8   6        841.42        783.42       170.10 o
   4   8   6          3.83         90.31       340.43 o
   5   8   6        279.17        191.92      1415.67 o
  -2   9   6        177.07        617.32       332.34 o
  -1   9   6         14.15        132.68       361.53 o
   0   9   6        275.32        492.18       116.86 o
   1   9   6        209.50       1097.71      1319.66 o
   2   9   6         28.47       1084.77      1254.02 o
   3   9   6        259.40        614.57      1266.57 o
   0  -7   7         27.86        -36.62        36.62 o
   1  -7   7        117.20         -2.84       577.03 o
   2  -7   7       1379.32       1352.12       157.35 o
   3  -7   7         11.11        346.71       902.23 o
  -4  -6   7          5.13         39.02        39.64 o
  -3  -6   7        834.66        835.82        80.17 o
  -1  -6   7        422.29        361.63        44.64 o
   1  -6   7        226.57        166.95        67.90 o
   2  -6   7       1493.59       1475.25       327.41 o
   3  -6   7        407.56       1314.93       628.83 o
   4  -6   7        340.71        291.12       209.93 o
   5  -6   7          1.04       -372.21       818.03 o
  -5  -5   7         10.07       1034.13       752.09 o
  -4  -5   7        702.65        642.12        64.82 o
  -2  -5   7        582.85        631.97        66.72 o
  -1  -5   7       1145.20       1034.01        84.35 o
   0  -5   7          4.66        -31.72       117.40 o
   1  -5   7        512.71        459.43       277.20 o
   2  -5   7       1027.39       1186.91       141.68 o
   3  -5   7        215.96        123.86       165.60 o
   4  -5   7        335.64        401.77        88.83 o
   5  -5   7         29.44         75.82       143.07 o
   6  -5   7        254.39       1254.91       979.77 o
  -6  -4   7        223.63        216.40        62.58 o
  -5  -4   7         55.96        892.31       648.28 o
  -4  -4   7        339.42        324.66        39.10 o
  -2  -4   7        802.04        768.71        66.80 o
  -1  -4   7       1962.38       1904.51       138.10 o
   0  -4   7        497.04        462.63        45.79 o
   1  -4   7       3351.13       3201.01       203.84 o
   2  -4   7        682.61        797.14        59.51 o
   3  -4   7       1322.21       1294.12       147.92 o
   4  -4   7        490.16        610.27        96.73 o
   5  -4   7        425.36        318.41        72.12 o
   6  -4   7        571.36        800.38       323.75 o
  -6  -3   7        365.62        250.15        33.17 o
  -5  -3   7        265.34        323.11       206.35 o
  -4  -3   7        149.82        134.14        28.52 o
  -3  -3   7        310.85        342.64        40.61 o
  -2  -3   7        431.36        429.17        44.37 o
  -1  -3   7        138.32        146.58        22.78 o
   0  -3   7       4182.58       4270.71       251.42 o
   1  -3   7        973.00       1077.25       218.99 o
   2  -3   7         23.71         29.29        28.12 o
   3  -3   7        718.85        716.85       116.36 o
   4  -3   7          4.95         13.80        20.48 o
   5  -3   7        925.61        793.05       151.75 o
   6  -3   7        179.56        573.19       751.58 o
   7  -3   7         18.69        196.44       179.55 o
  -7  -2   7        364.19        271.66        78.97 o
  -6  -2   7        238.37        200.02        37.93 o
  -5  -2   7        966.12        932.96        76.76 o
  -4  -2   7        349.38        340.20       176.53 o
  -3  -2   7        151.74        186.61        27.74 o
  -2  -2   7       1039.92       1132.66        84.59 o
  -1  -2   7          3.76         38.13        17.20 o
   0  -2   7       7187.53       7291.20       501.58 o
   1  -2   7        595.26        662.22        47.78 o
   2  -2   7          6.03         -4.61       270.83 o
   3  -2   7        779.35      16880.01      8288.87 o
   4  -2   7          1.32         -9.35        31.49 o
   5  -2   7        525.22        524.90       175.53 o
   6  -2   7         42.44         23.98       121.36 o
   7  -2   7         86.48         51.19       133.87 o
  -7  -1   7        191.66        165.76        87.65 o
  -6  -1   7         18.80          1.65        25.14 o
  -5  -1   7       1086.57       1076.83        84.90 o
  -4  -1   7         22.60         21.04        22.39 o
  -3  -1   7        887.11        947.34       104.37 o
  -2  -1   7        924.30        921.11       154.08 o
  -1  -1   7        537.54        529.83       132.26 o
   0  -1   7      10866.91      12369.31       607.62 o
   1  -1   7        800.06        982.92        81.33 o
   2  -1   7       1620.37       2000.98       407.44 o
   3  -1   7       2876.29       3141.63       141.39 o
   4  -1   7        282.25        517.32        89.17 o
   5  -1   7       3082.20       3290.90       135.84 o
   6  -1   7          2.82         46.23        93.19 o
   7  -1   7        338.30        263.72        32.29 o
   8  -1   7        192.22        342.10       133.68 o
  -6   0   7         17.16         29.16        25.66 o
  -5   0   7        462.95        518.42        45.95 o
  -4   0   7          7.98         34.99        47.64 o
  -3   0   7        974.29        880.74        74.77 o
  -2   0   7         96.53         99.43        31.52 o
  -1   0   7       3334.51       3273.75       199.56 o
   0   0   7       6449.12       7320.23       300.55 o
   1   0   7       1304.79       1418.78        75.33 o
   2   0   7       1075.26       1098.10        64.27 o
   3   0   7         21.25         53.19       104.23 o
   4   0   7       1365.57       1420.60       519.04 o
   5   0   7       2633.36       2841.22       120.90 o
   6   0   7        512.98        556.03       133.93 o
   7   0   7        763.02        772.95        59.07 o
   8   0   7        405.46        576.05       218.09 o
  -5   1   7        670.16        596.98        55.33 o
  -4   1   7        134.85        202.45        28.17 o
  -3   1   7        153.14        164.04        20.84 o
  -2   1   7        846.71        625.92        52.74 o
  -1   1   7       1033.16       1010.93        50.08 o
   0   1   7       3021.66       3255.70       154.30 o
   1   1   7        547.19        514.01        37.00 o
   2   1   7         40.53        182.84        79.94 o
   3   1   7         54.82        193.77      1107.61 o
   4   1   7        935.68       1010.61       208.91 o
   5   1   7        231.76        234.49        24.47 o
   6   1   7       2150.67       2314.37       170.28 o
   7   1   7        355.64        395.58        41.29 o
   8   1   7        140.63        232.34        57.27 o
  -7   2   7         68.41         58.82        43.51 o
  -6   2   7        594.35        820.67       320.98 o
  -5   2   7        502.64        736.59       187.54 o
  -3   2   7        663.18        602.03       128.93 o
  -2   2   7        642.78        620.45        25.65 o
  -1   2   7       5170.33       4866.87       175.43 o
   0   2   7       2063.75       2273.16        80.06 o
   1   2   7       3758.04       3851.29       143.08 o
   2   2   7       1457.41       1387.01        59.71 o
   3   2   7         15.03         14.88        80.09 o
   4   2   7        946.04       1065.20        73.46 o
   5   2   7         44.43         33.89        16.18 o
   6   2   7       1663.52       1736.96       101.35 o
   7   2   7        131.45        177.88        25.83 o
   8   2   7          5.62         67.92        37.05 o
  -6   3   7        483.28        406.89        40.33 o
  -5   3   7         34.59        -13.72        21.58 o
  -4   3   7       1063.24        984.57        74.28 o
  -3   3   7         16.15        -11.13       163.17 o
  -2   3   7       2870.24       2604.56       184.00 o
  -1   3   7       2272.29       2113.27       100.73 o
   0   3   7        307.32        307.11        23.03 o
   1   3   7       5381.59       5187.45       187.20 o
   2   3   7        617.11        503.78        73.51 o
   3   3   7       1327.29       1265.16       100.74 o
   4   3   7        859.73        843.54        55.19 o
   5   3   7        200.45        254.14        30.48 o
   6   3   7       1540.51       1666.11       100.16 o
   7   3   7         88.99        205.32        59.55 o
   8   3   7         86.42        174.52       111.24 o
  -6   4   7         59.64         44.72        27.54 o
  -5   4   7         52.17         59.48        77.46 o
  -4   4   7         90.31        110.61        56.55 o
  -3   4   7         11.47          3.49       219.68 o
  -2   4   7       1425.52       1343.44        93.27 o
  -1   4   7        228.64        179.57        59.61 o
   0   4   7        138.44        188.55        47.05 o
   1   4   7       1554.62       1597.46        65.64 o
   2   4   7          1.07        265.38       279.10 o
   3   4   7       1878.32       1908.37        98.85 o
   4   4   7         93.55         17.90        43.33 o
   5   4   7        496.62        529.65        73.44 o
   6   4   7       1537.19       1572.25        98.08 o
   7   4   7         80.47        147.51       110.12 o
  -6   5   7          1.40       -311.02       311.02 o
  -5   5   7        183.79        351.23       166.54 o
  -4   5   7         99.95        121.37        27.65 o
  -3   5   7         55.13         42.67        39.15 o
  -2   5   7       1994.16       1949.55       132.97 o
  -1   5   7        192.13        240.60       189.92 o
   0   5   7        120.10        405.76       350.39 o
   1   5   7       1417.29       1577.52       108.06 o
   2   5   7        139.98        105.85       100.41 o
   3   5   7        731.63        675.13       138.75 o
   4   5   7         65.29         71.03        43.52 o
   5   5   7        155.89        185.43       110.59 o
   6   5   7        420.76        471.67       127.63 o
   7   5   7         71.14        264.37       126.94 o
  -5   6   7        184.42        207.72        32.89 o
  -4   6   7         27.16         86.85        66.96 o
  -3   6   7       1073.71       1261.93        84.65 o
  -2   6   7       2029.19       2251.99       129.16 o
  -1   6   7        392.88        385.63       127.35 o
   0   6   7       1281.11       1518.73       129.81 o
   1   6   7        371.82        -87.72       540.72 o
   2   6   7        700.51        791.64       369.75 o
   3   6   7        678.30        556.05       258.35 o
   4   6   7         54.48        111.61       111.92 o
   5   6   7        433.27        633.85       419.77 o
   6   6   7        545.90       4026.24      1947.32 o
   7   6   7        125.40        168.94       199.12 o
  -4   7   7         51.98        -41.64        43.16 o
  -3   7   7        321.12        425.04        77.59 o
  -2   7   7        206.79        303.08        45.61 o
  -1   7   7        506.40        413.08        37.92 o
   0   7   7        457.80        654.25       157.50 o
   1   7   7          4.03        -15.24       111.40 o
   2   7   7       1290.82       1261.65       241.88 o
   3   7   7        271.87         52.46       941.02 o
   4   7   7       1038.50       1001.40        78.71 o
   5   7   7        680.75        731.10        67.80 o
  -3   8   7        289.50        230.97       235.74 o
  -2   8   7        106.46        104.84        29.73 o
  -1   8   7        273.72       2940.30      1528.70 o
   0   8   7         21.21        428.68       304.86 o
   1   8   7         32.17         25.27       142.73 o
   2   8   7        269.39        341.37       113.16 o
   3   8   7          7.80        -24.09       404.50 o
   4   8   7        732.87        741.61       252.61 o
   5   8   7         57.55       -120.81      1566.63 o
  -1   9   7        278.09        407.71       643.14 o
   0   9   7         29.23         37.95       162.45 o
   1   9   7          9.28        -29.96       361.07 o
   2   9   7        129.59        242.44      1401.84 o
   3   9   7         11.33       -108.14      1417.88 o
   1  -7   8        357.89        416.77       618.21 o
  -1  -6   8          1.70         12.28        38.67 o
   0  -6   8        108.43        123.18        33.52 o
   1  -6   8         78.92         37.39        32.16 o
   2  -6   8        208.38        515.77       477.26 o
   3  -6   8        655.40        567.65        69.09 o
   4  -6   8          0.27         82.92       907.42 o
  -4  -5   8        114.41        112.80        36.54 o
  -2  -5   8       2128.99       2355.57       192.81 o
  -1  -5   8         18.05        -10.46        28.75 o
   0  -5   8         53.90        112.17        29.14 o
   1  -5   8        688.38        649.51       213.03 o
   2  -5   8        960.68       1214.81       394.45 o
   3  -5   8       2129.84       2135.72       198.59 o
   4  -5   8         73.40         96.18        73.74 o
   5  -5   8        250.46        568.93       863.48 o
  -5  -4   8        209.37         50.21       367.58 o
  -4  -4   8          7.04        519.06       505.89 o
  -2  -4   8       1542.07       1541.14       117.68 o
  -1  -4   8        644.22        726.71        64.86 o
   0  -4   8         62.68         70.25        23.56 o
   1  -4   8          5.68        -35.32       161.42 o
   2  -4   8       2601.87       2492.92       206.94 o
   3  -4   8        409.38        532.24       215.41 o
   4  -4   8        828.03        888.78       205.22 o
   5  -4   8        724.45        658.31        64.67 o
   6  -4   8        252.81       1577.02      1115.26 o
  -6  -3   8        164.67        160.41        64.24 o
  -5  -3   8         45.91        266.58       815.09 o
  -4  -3   8        343.60        404.59        77.86 o
  -3  -3   8       1240.40       1205.47       343.50 o
  -2  -3   8        336.21        263.02        32.70 o
  -1  -3   8        265.84        205.36        28.05 o
   0  -3   8         55.31         61.18        19.64 o
   1  -3   8         85.25         79.69       147.25 o
   2  -3   8       1028.97       1059.66        73.77 o
   3  -3   8         92.31         56.61        62.91 o
   4  -3   8       1462.98       1435.65       104.53 o
   5  -3   8        335.32        170.37       147.91 o
   6  -3   8          9.35         73.37       405.55 o
  -6  -2   8        363.92        288.27        35.03 o
  -5  -2   8        194.65        148.87        30.65 o
  -4  -2   8       1203.75       1063.48       177.00 o
  -3  -2   8       1457.98       1527.21       109.47 o
  -2  -2   8        241.86        224.70        27.99 o
  -1  -2   8       1702.01       1762.58       260.29 o
   0  -2   8       1020.56       1078.43        86.33 o
   1  -2   8        432.52        779.14       112.03 o
   2  -2   8       1412.79       1643.79       124.46 o
   3  -2   8         28.19         31.70        42.03 o
   4  -2   8       2267.17       2242.40       126.51 o
   5  -2   8         12.99         46.13        27.60 o
   6  -2   8        110.90        315.48       146.74 o
   7  -2   8        160.48         61.07       151.27 o
  -6  -1   8        310.00        228.21        40.99 o
  -4  -1   8       2162.43       1884.67       132.09 o
  -3  -1   8        779.35        681.28       114.33 o
  -2  -1   8        122.33         -6.59       223.22 o
  -1  -1   8       5839.06       6181.47       328.89 o
   0  -1   8        139.58         97.96        18.00 o
   1  -1   8       4374.70       4694.25       205.85 o
   2  -1   8        774.34        876.91       366.11 o
   3  -1   8        391.51        404.82       156.65 o
   4  -1   8       2596.85       2730.97       139.83 o
   5  -1   8         34.64        152.52        85.86 o
   6  -1   8         99.88         64.13       122.44 o
   7  -1   8        453.12        221.25       127.90 o
  -5   0   8        405.03        504.72        55.18 o
  -4   0   8        877.92        265.26       406.77 o
  -3   0   8         24.57         50.58        14.28 o
  -2   0   8         51.54         66.66        17.85 o
  -1   0   8        840.53        755.59       307.44 o
   0   0   8       1199.39        889.21       110.83 o
   1   0   8       2378.00       2584.27       124.30 o
   2   0   8         50.92         52.02        35.22 o
   3   0   8       2363.38       2338.07       483.67 o
   4   0   8       3361.34       3545.66       225.65 o
   5   0   8        379.86        280.48        49.85 o
   6   0   8        574.44        592.10       118.88 o
   7   0   8          9.90        105.55       111.86 o
   8   0   8        481.29        451.83       137.20 o
  -4   1   8       1189.43        130.81       529.17 o
  -3   1   8         24.98         30.88        40.07 o
  -2   1   8        374.81        355.35        20.35 o
  -1   1   8        541.00        510.78        86.19 o
   0   1   8       1734.97       1989.38       103.68 o
   1   1   8        572.35        490.97        43.78 o
   2   1   8        681.41        662.93        45.84 o
   3   1   8        835.14        847.24        82.99 o
   4   1   8       1074.02       1161.55        84.10 o
   5   1   8        657.55        627.95        46.29 o
   6   1   8        258.34        339.20        35.60 o
   7   1   8         44.17         26.97        29.76 o
   8   1   8        256.21        295.84       123.41 o
  -6   2   8          0.00         45.99        30.73 o
  -5   2   8       1016.65       1096.20        88.77 o
  -4   2   8       1329.32       1414.05       104.08 o
  -3   2   8        601.50        550.15        36.81 o
  -2   2   8       1203.75       1109.38        78.89 o
  -1   2   8        131.83        114.18        76.69 o
   0   2   8       4478.78       4430.61       145.28 o
   1   2   8        975.99        912.61        60.46 o
   2   2   8       1638.14       1667.53        91.46 o
   3   2   8        911.94        992.58       362.84 o
   4   2   8        378.82        429.83        52.63 o
   5   2   8       1479.51       1453.93       392.54 o
   6   2   8         26.54         37.60        49.42 o
   7   2   8         24.60         17.20        31.43 o
   8   2   8        118.47        269.33       121.24 o
  -6   3   8         65.75         62.06       173.90 o
  -5   3   8        698.75        744.76        61.49 o
  -4   3   8        173.17        132.48        25.26 o
  -3   3   8        813.82        210.79       493.10 o
  -2   3   8         38.79         67.46        28.15 o
  -1   3   8        267.52        259.65        23.18 o
   0   3   8       3809.84       3651.61       137.26 o
   1   3   8         66.07         60.84        16.80 o
   2   3   8       2192.02      -3669.64      4304.40 o
   3   3   8       1983.01       1755.56        65.21 o
   4   3   8          2.79         22.63        77.56 o
   5   3   8       3544.26       3748.88       250.15 o
   6   3   8         51.16         83.12        38.50 o
   7   3   8        747.24        712.77        70.08 o
  -6   4   8         93.01         90.79       305.60 o
  -5   4   8        538.98        453.20       130.93 o
  -4   4   8         85.24         96.92        43.26 o
  -3   4   8        175.37        239.08        97.88 o
  -2   4   8         13.86         21.85        45.62 o
  -1   4   8        334.00        268.22        55.99 o
   0   4   8       1327.70       1510.40        62.41 o
   1   4   8        694.66        735.98        90.97 o
   2   4   8       2276.64       2122.32       164.29 o
   3   4   8        106.87         88.50        18.14 o
   4   4   8        309.13        251.67        46.04 o
   5   4   8        288.41        777.70       926.57 o
   6   4   8        786.08        934.51       167.50 o
   7   4   8        442.52        415.22       139.22 o
  -5   5   8        391.85        338.18        35.73 o
  -4   5   8         42.17          0.11        21.46 o
  -3   5   8        560.80        516.05       153.69 o
  -2   5   8          5.47        422.66       581.91 o
  -1   5   8        369.27       -152.39       475.31 o
   0   5   8        164.13        185.16        42.23 o
   1   5   8        238.69        234.11        71.95 o
   2   5   8       1394.90       1673.64       369.46 o
   3   5   8        248.73        224.81       180.21 o
   4   5   8         11.81         49.70        26.80 o
   5   5   8        102.31       1230.19      1084.19 o
   6   5   8        225.05        -49.02       149.91 o
   7   5   8        168.57         18.13       165.92 o
  -5   6   8          0.54       -232.02       232.02 o
  -4   6   8        264.93        342.29        64.05 o
  -3   6   8        467.59        503.45        66.20 o
  -2   6   8        159.07       1186.09      1277.89 o
  -1   6   8        957.50       1045.00       280.68 o
   0   6   8         27.33          1.69       150.61 o
   1   6   8       1517.22       1799.88       126.53 o
   2   6   8       2331.26       2445.69       351.49 o
   3   6   8         94.60       1166.95      1034.32 o
   4   6   8        369.94        460.17       111.51 o
   5   6   8         95.75        892.58      1307.41 o
  -4   7   8         77.78         35.88       211.87 o
  -3   7   8        114.71        176.65       110.29 o
  -2   7   8        410.99        -28.83       580.11 o
  -1   7   8        249.30       1555.24      1174.70 o
   0   7   8        291.45        271.28       177.40 o
   1   7   8       1499.80       1597.23       395.31 o
   2   7   8        277.92       1116.27       935.28 o
   3   7   8        870.24        914.79       152.26 o
   4   7   8        135.27       1619.87      1270.18 o
   5   7   8         37.77      -1643.66      1643.66 o
  -2   8   8        159.02        165.43        36.92 o
  -1   8   8         12.88         43.94       190.65 o
   0   8   8        162.58        267.40        36.02 o
   1   8   8        301.68       1710.00      1363.52 o
   2   8   8         60.98        137.54       432.27 o
   3   8   8        180.80        336.29      1414.24 o
   4   8   8          9.20        909.75      1577.37 o
   1   9   8        354.66        540.95      1621.58 o
  -2  -6   9         25.53        210.90       589.66 o
  -1  -6   9        319.47        345.63       526.46 o
   0  -6   9        604.49       1676.17       574.31 o
   1  -6   9         90.03        365.66       617.32 o
   2  -6   9        613.77       -100.32       725.54 o
  -3  -5   9        627.09        574.79        57.94 o
  -2  -5   9        324.33        396.19       463.22 o
  -1  -5   9       1513.35       1704.97       604.40 o
   0  -5   9        159.61        194.44        36.42 o
   1  -5   9        753.97        785.38       368.72 o
   2  -5   9       1219.44       1305.87       121.30 o
   3  -5   9         12.38         -3.37        33.44 o
   4  -5   9        207.01        949.23       940.09 o
  -4  -4   9         49.89        419.36       606.32 o
  -3  -4   9         45.47         60.37       499.49 o
  -2  -4   9        994.82       1142.69       295.86 o
  -1  -4   9        357.23        416.75       173.63 o
   0  -4   9        194.18         54.01       354.46 o
   1  -4   9        897.14        907.83       131.70 o
   2  -4   9       1045.29       1041.73       111.71 o
   3  -4   9        798.94        771.76       389.72 o
   4  -4   9        295.80        371.52       122.72 o
   5  -4   9          3.00         37.27       194.82 o
  -5  -3   9         18.28         23.02        37.16 o
  -4  -3   9         85.46        255.15       564.20 o
  -3  -3   9        120.38       -105.20       420.02 o
  -2  -3   9       1477.93       1586.98       302.44 o
  -1  -3   9         48.61         35.30        24.07 o
   0  -3   9        140.88        190.21        85.07 o
   1  -3   9        499.02        495.69       243.84 o
   2  -3   9        149.63        148.48        27.64 o
   3  -3   9       2409.23       2363.23       315.25 o
   4  -3   9          8.88       -106.17       188.47 o
   5  -3   9        191.76        196.52        38.67 o
   6  -3   9        644.69        771.23       188.51 o
  -5  -2   9        146.07        140.92        33.25 o
  -4  -2   9        469.57        484.48        55.47 o
  -3  -2   9         22.10        -33.96        33.96 o
  -2  -2   9       4070.20       4423.10       263.37 o
  -1  -2   9        207.30        495.81       308.55 o
   0  -2   9        451.73        440.85        86.52 o
   1  -2   9        890.23        941.09        72.95 o
   2  -2   9         89.76        100.44        28.69 o
   3  -2   9       1267.27       1228.26       166.48 o
   4  -2   9        232.45        229.50        32.39 o
   5  -2   9        108.85        183.66        35.44 o
   6  -2   9        580.62        563.89       161.38 o
  -6  -1   9          1.10        116.05       157.12 o
  -5  -1   9        357.93        292.23        39.33 o
  -4  -1   9          3.98        506.58       514.64 o
  -3  -1   9       1443.21       1462.92       286.78 o
  -2  -1   9       1864.91       2048.83       137.41 o
  -1  -1   9          5.16        102.06       241.74 o
   0  -1   9       1381.49       1410.24       123.99 o
   1  -1   9       2171.17       2164.94       115.15 o
   2  -1   9        162.55        202.40        52.75 o
   3  -1   9       2611.47       2702.31       142.48 o
   4  -1   9        487.71        368.78       336.10 o
   5  -1   9       1968.03       2000.24       124.35 o
   6  -1   9        526.07        628.13       151.85 o
   7  -1   9        217.84        248.02       145.07 o
  -5   0   9        107.76        145.88        74.57 o
  -4   0   9         86.36        472.25       651.73 o
  -3   0   9        843.67        760.53        39.17 o
  -2   0   9        755.43        763.99        77.31 o
  -1   0   9        791.25        923.77       100.88 o
   0   0   9       3595.79       3923.35       222.48 o
   1   0   9         11.59          0.93        15.27 o
   2   0   9        493.13        529.99        43.88 o
   3   0   9        137.81        105.98       129.32 o
   4   0   9       1671.09       1609.97       259.21 o
   5   0   9        835.90        798.82        75.36 o
   6   0   9         53.90        142.59       123.45 o
   7   0   9        511.45        439.01       142.71 o
  -5   1   9        318.21        296.02        48.12 o
  -4   1   9        518.35        494.06        47.06 o
  -3   1   9        407.79        370.70        21.59 o
  -2   1   9        172.89        172.34        40.50 o
  -1   1   9        905.27        955.44        89.75 o
   0   1   9       2412.85       2929.68       347.14 o
   1   1   9         38.30         47.74        16.42 o
   2   1   9        216.29        326.51       768.92 o
   3   1   9         59.80         47.75        30.91 o
   4   1   9       1698.23       1537.05        93.79 o
   5   1   9        144.43        165.06        35.83 o
   6   1   9         47.43        116.05       121.63 o
   7   1   9        230.00        137.20       136.47 o
  -5   2   9        136.94        192.32        40.34 o
  -4   2   9        995.20        987.09        79.20 o
  -3   2   9        934.93        788.39        75.77 o
  -2   2   9         23.23         34.71        41.37 o
  -1   2   9       3611.28       3515.57       160.80 o
   0   2   9       1389.76       1293.79        79.08 o
   1   2   9        693.06        707.85        65.55 o
   2   2   9        410.16        332.14      1966.52 o
   3   2   9         44.29         79.06        79.52 o
   4   2   9       2210.84       2193.09       152.46 o
   5   2   9        724.13       -749.33       850.16 o
   6   2   9        139.83        301.34       121.51 o
   7   2   9        343.85        337.10       136.51 o
  -6   3   9         28.11       -149.29       356.63 o
  -5   3   9          1.31        164.48       187.81 o
  -3   3   9        131.59       -478.30       552.42 o
  -2   3   9        397.66        370.45        23.97 o
  -1   3   9       3377.80       3138.94       122.40 o
   0   3   9        312.92        275.34        22.65 o
   1   3   9       3493.21       3191.55       138.44 o
   2   3   9         49.98         33.82        14.37 o
   3   3   9       1480.14       1317.53        65.34 o
   4   3   9       3251.63       2862.22       123.43 o
   5   3   9          3.10        -86.89       120.88 o
   6   3   9       1117.86       1213.72       189.86 o
   7   3   9        178.66         41.54       142.78 o
  -5   4   9          0.55         -3.11        39.19 o
  -4   4   9        443.59        540.24       102.02 o
  -3   4   9         49.85        279.72       882.24 o
  -2   4   9        569.29        535.60        94.21 o
  -1   4   9        357.58        332.87        48.80 o
   0   4   9          2.15          6.70        13.02 o
   1   4   9        310.36        407.08        42.31 o
   2   4   9        325.81        321.50        48.13 o
   3   4   9        149.95        187.73        56.23 o
   4   4   9       1023.07       1127.33       377.69 o
   5   4   9        342.16        218.57       138.49 o
   6   4   9       1271.71       1034.52       200.79 o
   7   4   9         23.22       -161.03       161.03 o
  -5   5   9         55.67        214.47       231.21 o
  -4   5   9        427.47        637.24        60.06 o
  -3   5   9         20.64         21.01        49.15 o
  -2   5   9        500.57        591.17        53.47 o
  -1   5   9        909.15        904.39        70.02 o
   0   5   9         66.87         51.83        59.26 o
   1   5   9        925.74       1060.29       166.42 o
   2   5   9         75.27         94.27       130.83 o
   3   5   9        209.65        690.13       620.34 o
   4   5   9        314.78        767.24       893.44 o
   5   5   9        636.42       -105.01      1237.94 o
   6   5   9        306.10         70.21       210.17 o
  -4   6   9        189.25        357.29       193.85 o
  -3   6   9        385.32        475.53        88.13 o
  -2   6   9        852.36        896.12       129.98 o
  -1   6   9         24.92        -29.96       245.83 o
   0   6   9        961.13       1170.54       164.19 o
   1   6   9        441.49        593.30       193.21 o
   2   6   9        646.06        738.34       124.03 o
   3   6   9        738.42       1480.38       925.21 o
   4   6   9         20.89        160.67        69.05 o
   5   6   9        699.33       1801.71      1568.72 o
  -3   7   9        208.88        397.78       211.13 o
  -2   7   9        217.12         99.07       405.61 o
  -1   7   9         52.54        964.19      1350.23 o
   0   7   9        214.91        160.00       498.20 o
   1   7   9          0.50       1212.95      1057.57 o
   2   7   9        828.20        761.37       404.79 o
   3   7   9        253.72        -50.88      1179.31 o
   4   7   9        119.22       1393.32      1418.46 o
   5   7   9        553.99        -83.19      1857.28 o
  -1   8   9          6.21       3303.56      1978.13 o
   0   8   9         76.07         21.30       171.73 o
   1   8   9          7.03        488.53      1463.53 o
   2   8   9        402.01       -523.83      1458.80 o
   3   8   9         23.72       1191.91      1595.31 o
  -2  -5  10        530.38        574.78       618.14 o
  -1  -5  10         73.02       -158.21       580.20 o
   0  -5  10        287.11        922.23       546.65 o
   1  -5  10        751.97        749.58       282.64 o
   2  -5  10        555.70       1440.43       718.03 o
  -3  -4  10        363.94        346.11       294.34 o
  -2  -4  10        259.63        486.09       528.36 o
  -1  -4  10        104.40         47.85        57.81 o
   0  -4  10        623.44        695.25       278.85 o
   1  -4  10         88.80        138.50        79.03 o
   2  -4  10       1515.04       1616.04       506.31 o
   3  -4  10        637.58        906.87        99.70 o
   4  -4  10          3.13        -39.02        39.02 o
  -4  -3  10         65.55         45.16        78.48 o
  -3  -3  10        447.02        421.25       209.72 o
  -2  -3  10        218.26        238.62        41.31 o
  -1  -3  10        579.89        777.52       401.87 o
   0  -3  10        138.33        152.60       118.08 o
   1  -3  10        259.36        231.09       182.33 o
   2  -3  10       1973.32       2313.40       638.89 o
   3  -3  10         93.77        122.47       174.32 o
   4  -3  10         80.07        157.77        34.26 o
   5  -3  10         72.08        206.48       175.41 o
  -5  -2  10        274.85        183.12        69.63 o
  -4  -2  10         16.35        438.27       631.74 o
  -3  -2  10       1092.57       1135.41        91.65 o
  -2  -2  10        162.22        366.36       450.86 o
  -1  -2  10        531.30        529.79        52.31 o
   0  -2  10         14.55         -0.55       121.36 o
   1  -2  10         36.23        334.85       322.73 o
   2  -2  10       3712.51       4133.90       269.58 o
   3  -2  10        345.17        176.06       132.73 o
   4  -2  10        457.17        538.14       155.07 o
   5  -2  10        269.04        238.44        52.81 o
   6  -2  10         35.41        251.51       166.07 o
  -5  -1  10         11.91         38.98        76.84 o
  -4  -1  10         85.67         52.73        37.69 o
  -3  -1  10       1926.38       1832.50       125.93 o
  -2  -1  10          2.14         24.01        29.54 o
  -1  -1  10       1622.74       1765.53       272.03 o
   0  -1  10         78.38        287.39       306.76 o
   1  -1  10       1612.29       1819.86       228.61 o
   2  -1  10       3973.08       4032.69       196.31 o
   3  -1  10        826.27        813.07       191.00 o
   4  -1  10       1166.92       1339.94       283.82 o
   5  -1  10        188.08        199.94        38.12 o
   6  -1  10         75.99        250.27       149.64 o
  -4   0  10        419.08       1274.21       740.73 o
  -3   0  10        232.99        157.89       156.97 o
  -2   0  10        367.57        400.79        39.99 o
  -1   0  10         36.82         33.65        22.56 o
   0   0  10        245.56        328.97        51.22 o
   1   0  10        429.27        559.06        58.99 o
   2   0  10        972.03        997.34       106.45 o
   3   0  10       1651.29       1777.89       216.26 o
   4   0  10        893.27        890.44       112.44 o
   5   0  10         10.33        -14.83        37.29 o
   6   0  10        525.63        769.10       161.73 o
  -5   1  10         23.57        -58.00       301.61 o
  -4   1  10        749.11        960.08      1152.15 o
  -3   1  10        183.74        122.50        23.00 o
  -2   1  10        585.09        554.28        40.05 o
  -1   1  10        521.51        540.15       145.40 o
   0   1  10        432.61        491.05        53.33 o
   1   1  10        856.71       1008.66       204.72 o
   2   1  10        115.65         75.19        20.08 o
   3   1  10        808.27        832.89       211.68 o
   4   1  10         56.11         37.35        31.97 o
   5   1  10        156.51        302.15       130.58 o
   6   1  10        146.79         92.18       140.73 o
   7   1  10         15.19        142.36       152.94 o
  -5   2  10        435.99        325.09       215.59 o
  -3   2  10         62.12        102.18       782.46 o
  -2   2  10        768.66        753.78       119.75 o
  -1   2  10        578.68        506.70        36.53 o
   0   2  10       2247.82       2543.54       123.92 o
   1   2  10       2615.42       2619.66       163.03 o
   2   2  10         12.67         23.23        31.85 o
   3   2  10       2151.32       2108.39       101.16 o
   4   2  10         98.79        124.00        46.77 o
   5   2  10        501.28        166.34      1079.93 o
   6   2  10         85.84         59.55       148.63 o
   7   2  10          6.55        -24.80       168.47 o
  -5   3  10        407.26        456.40       207.10 o
  -4   3  10         96.41        194.36        38.05 o
  -3   3  10        366.95        326.39        53.06 o
  -2   3  10        331.42        264.62        77.87 o
  -1   3  10        272.43        454.93        78.11 o
   0   3  10       3481.56       3700.17       172.77 o
   1   3  10        109.08        104.36        26.81 o
   2   3  10        469.62        408.98       148.26 o
   3   3  10       1443.29       1372.64        79.99 o
   4   3  10          0.56        837.56      1302.14 o
   5   3  10        877.14       1028.01       179.12 o
   6   3  10         87.16          8.25       166.85 o
  -5   4  10        135.70         75.79       216.29 o
  -4   4  10          4.84         43.20        34.07 o
  -3   4  10         11.36        -14.51       404.02 o
  -2   4  10         27.85         72.44        56.01 o
  -1   4  10         48.23         -9.59       177.73 o
   0   4  10       1560.57       1536.15       122.48 o
   1   4  10          1.66        -11.51        68.40 o
   2   4  10        485.99        450.00        62.47 o
   3   4  10        392.70        368.02        94.95 o
   4   4  10        185.00         85.30       178.48 o
   5   4  10        703.35        -41.19      1370.38 o
   6   4  10         40.40        -17.94       207.53 o
  -4   5  10          1.93       -110.00       148.63 o
  -3   5  10        421.49        464.70        45.50 o
  -2   5  10          2.83        -52.88       498.31 o
  -1   5  10        654.69        712.07       114.32 o
   0   5  10       1374.99       1353.69       319.82 o
   1   5  10        125.99        130.86        91.42 o
   2   5  10        297.99        460.90       659.75 o
   3   5  10         78.33        515.42       756.08 o
   4   5  10        114.33        -42.58      1039.36 o
   5   5  10        383.97       -306.07      1498.05 o
  -3   6  10        142.29        273.28       148.60 o
  -2   6  10        213.35       1554.58      1457.79 o
  -1   6  10        951.96        863.40       150.22 o
   0   6  10        516.71        764.82        68.89 o
   1   6  10        756.92        848.10       275.26 o
   2   6  10        455.71        380.14        64.24 o
   3   6  10          9.63         40.03      1065.40 o
   4   6  10        601.10       1461.39      1285.09 o
   5   6  10        262.21      -1663.93      1719.53 o
  -2   7  10        123.00        -28.83       173.90 o
  -1   7  10        282.19       3329.67      1652.42 o
   0   7  10         17.65        -67.51       321.58 o
   1   7  10        755.65        648.98       315.62 o
   2   7  10         80.92        -12.89        43.45 o
   3   7  10        123.90         31.70      1354.03 o
   4   7  10        299.08       -742.90      1554.50 o
   1   8  10        207.81       1368.87      1599.61 o
  -2  -4  11        379.37        -51.50       650.34 o
  -1  -4  11        559.38        792.96       604.34 o
   0  -4  11        151.81       -193.35       616.08 o
   1  -4  11        856.29        953.86       640.92 o
   2  -4  11         82.46         30.48        45.76 o
   3  -4  11        253.43       1359.84      1936.51 o
  -3  -3  11         12.86        571.56       605.23 o
  -2  -3  11        695.12        470.63       651.73 o
  -1  -3  11        316.90        270.16       116.01 o
   0  -3  11         87.95         86.94        75.56 o
   1  -3  11        692.88        621.40       448.02 o
   2  -3  11          2.64        -30.33        30.33 o
   3  -3  11        254.62        230.57       139.96 o
  -3  -2  11         10.16        223.92       572.96 o
  -2  -2  11       1589.62       1540.89       141.52 o
  -1  -2  11        915.51        976.02       190.19 o
   0  -2  11        120.76         53.09        31.65 o
   1  -2  11       1891.21       2031.94       556.45 o
   2  -2  11         12.23        349.31       459.19 o
   3  -2  11        660.18        682.02       262.01 o
   4  -2  11        103.52        111.05        33.62 o
   5  -2  11        166.65        148.13       166.61 o
  -4  -1  11         81.87        659.87       909.63 o
  -3  -1  11        331.37        719.27       626.27 o
  -2  -1  11       1659.73       1730.52       208.02 o
  -1  -1  11         27.77        172.46       396.00 o
   0  -1  11        610.07        746.42        91.02 o
   1  -1  11        618.71        719.66        80.46 o
   2  -1  11        243.25        496.07       152.31 o
   3  -1  11       1746.97       1938.32       202.46 o
   4  -1  11         39.73        -11.85        29.26 o
   5  -1  11        386.63        324.40       115.58 o
  -4   0  11          3.42       -598.84      1050.71 o
  -3   0  11        132.61        182.86        47.43 o
  -2   0  11       1198.17       1002.15       312.09 o
  -1   0  11        163.00        143.59        71.72 o
   0   0  11        106.54        164.14        30.71 o
   1   0  11         33.54         10.41        68.23 o
   2   0  11       1424.79       1566.01       117.83 o
   3   0  11       1183.33       1178.38       225.84 o
   4   0  11        495.28        485.57       139.15 o
   5   0  11        420.78        651.89       169.75 o
   6   0  11        244.52        422.46       170.84 o
  -3   1  11       1038.44       1045.06        70.55 o
  -2   1  11       1035.41        980.18        71.38 o
  -1   1  11        227.54        213.60        24.75 o
   0   1  11         16.86         32.72        19.51 o
   1   1  11         35.98         32.43        27.96 o
   2   1  11       1069.84       1303.84       277.02 o
   3   1  11        176.16        260.61        71.99 o
   4   1  11        794.82        836.55       205.85 o
   5   1  11        256.78        230.66       156.97 o
   6   1  11        160.99         54.79       164.79 o
  -3   2  11       1975.87       2455.65       848.49 o
  -2   2  11        352.76        370.12       166.02 o
  -1   2  11       1052.69       1016.92       130.91 o
   0   2  11        382.53        408.33       181.50 o
   1   2  11         47.88         32.37        43.06 o
   2   2  11       1756.93       1855.89       159.74 o
   3   2  11          6.54        221.17       153.26 o
   4   2  11       1792.86       1592.02       197.21 o
   5   2  11        404.91       -510.61      2120.02 o
   6   2  11         13.90        -23.52       182.38 o
  -4   3  11        461.85        292.35       154.33 o
  -3   3  11        324.68        826.17       890.76 o
  -2   3  11          5.08       -379.03       725.74 o
  -1   3  11        599.92        659.01        48.50 o
   0   3  11        105.87         92.69        62.89 o
   1   3  11        353.29        378.36        33.26 o
   2   3  11        741.90        668.61       164.72 o
   3   3  11        358.44        371.74        35.61 o
   4   3  11       2163.70       2038.92       228.67 o
   5   3  11         58.33       1240.07      1380.06 o
   6   3  11        164.28        213.92       213.46 o
  -4   4  11        425.56        337.49       158.86 o
  -3   4  11        163.85       1928.34      1955.81 o
  -2   4  11         23.40       -295.68       931.10 o
  -1   4  11        599.27        850.54       706.60 o
   0   4  11          1.48        414.33       568.66 o
   1   4  11        344.21        348.63        34.11 o
   2   4  11         17.35        639.83       655.91 o
   3   4  11        447.30        926.02       768.13 o
   4   4  11        633.22       1204.03       953.57 o
   5   4  11         47.24       1003.17      1650.13 o
  -3   5  11          6.54       -144.02       144.02 o
  -2   5  11        213.64        631.81      1148.16 o
  -1   5  11        605.32        739.69       898.74 o
   0   5  11         74.98        840.20       811.99 o
   1   5  11        433.44        500.00       781.30 o
   2   5  11          7.22        300.49       733.06 o
   3   5  11        365.08        301.30       846.51 o
   4   5  11        700.92       1398.39      1288.31 o
   5   5  11          7.89      -1778.08      1862.89 o
  -2   6  11        385.52       3969.08      2083.52 o
  -1   6  11        168.77       1696.94      1344.11 o
   0   6  11        659.18        834.62      1086.17 o
   1   6  11        494.52       -359.11       978.45 o
   2   6  11        358.77         81.92       233.04 o
   3   6  11       1040.39        746.85      1249.91 o
   4   6  11        300.44       2191.36      1512.62 o
   0   7  11        291.13        280.11       242.79 o
   1   7  11          1.36        -84.02       346.72 o
   2   7  11        423.86        815.28      1397.50 o
  -1  -3  12         63.45        281.27       583.11 o
   0  -3  12        802.72       1742.20       630.88 o
   1  -3  12          2.24         46.33        96.48 o
   2  -3  12        551.50       2172.60       837.06 o
   3  -3  12        159.32        -57.89      1161.99 o
  -2  -2  12         33.79        719.81       665.29 o
  -1  -2  12        302.69        223.57       161.58 o
   0  -2  12       1244.41       1303.46       470.22 o
   1  -2  12         13.25        -53.07       433.52 o
   2  -2  12       1372.51       1289.79       362.50 o
   3  -2  12        109.56        122.46        41.42 o
  -3  -1  12        274.28        450.71       777.78 o
  -2  -1  12        114.52        114.47       140.47 o
  -1  -1  12        648.39        674.20       231.65 o
   0  -1  12        664.78        739.59       246.72 o
   1  -1  12        563.13        646.72        62.53 o
   2  -1  12       1728.67       1927.36       622.32 o
   3  -1  12         12.15         68.94        62.48 o
   4  -1  12        248.01       2553.18      2079.53 o
  -3   0  12        115.46        333.11       893.55 o
  -2   0  12        341.51        339.00        48.14 o
  -1   0  12        501.95        560.37        61.83 o
   0   0  12         18.09          0.60        24.98 o
   1   0  12       1181.48       1239.53       132.57 o
   2   0  12        636.34        563.20       306.43 o
   3   0  12        102.26        106.98        57.12 o
   4   0  12         68.46         91.53        33.60 o
   5   0  12          1.39        -70.44       178.78 o
  -3   1  12        193.56        572.61       956.09 o
  -2   1  12        365.59        235.91        64.17 o
  -1   1  12        346.66        274.28        33.95 o
   0   1  12        140.91         97.49        87.46 o
   1   1  12        993.13       1156.38       181.37 o
   2   1  12        936.71        903.90        60.47 o
   3   1  12        343.61        473.46        78.37 o
   4   1  12         95.03        108.33        60.65 o
   5   1  12         13.00         54.29       186.18 o
  -3   2  12         41.44        837.37      1096.74 o
  -2   2  12       1211.88       1190.48       340.84 o
  -1   2  12         73.86        349.69       664.13 o
   0   2  12        734.20        801.64        90.54 o
   1   2  12       1146.50       1195.87       246.17 o
   2   2  12        202.88        197.42        27.51 o
   3   2  12       1573.10       1379.05       280.24 o
   4   2  12        111.81        183.64       199.52 o
   5   2  12         31.86         32.86       202.61 o
  -3   3  12          6.69      -1084.27      1574.50 o
  -2   3  12        677.35       1647.89       925.48 o
  -1   3  12         34.25        904.56       772.39 o
   0   3  12        477.76        514.40        81.78 o
   1   3  12        480.33        442.01        38.73 o
   2   3  12        105.41         99.54        23.42 o
   3   3  12       1695.85       1334.98       161.24 o
   4   3  12         94.47       -217.64       343.11 o
   5   3  12        458.11        654.44       304.13 o
  -3   4  12        138.08         73.31       125.19 o
  -2   4  12        260.57        102.45      1185.13 o
  -1   4  12         66.42       -619.49       958.07 o
   0   4  12        166.29        482.48       782.39 o
   1   4  12        123.89         83.81       764.25 o
   2   4  12         37.68       -258.10       809.39 o
   3   4  12        240.47         74.28       887.20 o
   4   4  12        313.04       1805.86      1197.53 o
  -2   5  12        213.26        333.77       134.96 o
  -1   5  12        167.70       -609.84      1090.47 o
   0   5  12        873.68       1368.01       967.21 o
   1   5  12        115.25       -516.66       830.90 o
   2   5  12        207.36       -392.51       867.98 o
   3   5  12        184.13       -354.11      1010.26 o
   4   5  12        300.07       1280.91      1606.46 o
   0   6  12        538.21        526.22       141.28 o
   1   6  12         95.56         45.23       144.13 o
   2   6  12        431.33       1630.60      1243.25 o
   0  -2  13         33.89       -766.85       766.85 o
   1  -2  13        679.72       2199.49       775.14 o
  -1  -1  13        234.86        542.27       730.58 o
   0  -1  13        196.91        121.58        36.52 o
   1  -1  13        787.57        744.59       667.31 o
   2  -1  13        298.66       1721.00       811.33 o
   3  -1  13        767.40       -276.50      1353.60 o
  -2   0  13        252.82       -326.72       883.01 o
  -1   0  13          6.47         -2.40        50.15 o
   0   0  13        124.45         99.13        28.76 o
   1   0  13        143.72       1089.03       718.65 o
   2   0  13        668.77        691.82       212.17 o
   3   0  13        228.47        786.30       900.02 o
  -2   1  13        541.39       1277.27       945.94 o
  -1   1  13          9.56        -13.56        31.71 o
   0   1  13        579.33        572.54        45.57 o
   1   1  13         52.54        657.27       691.25 o
   2   1  13        902.02        784.30        92.10 o
   3   1  13        126.56        701.17       910.41 o
   4   1  13          2.30       1145.33      1809.23 o
  -2   2  13        188.58        -70.79      1101.16 o
  -1   2  13        311.87       1486.70       911.30 o
   0   2  13        468.60        575.14       168.72 o
   1   2  13         30.30        832.72       733.84 o
   2   2  13       1900.28       1695.48       303.92 o
   3   2  13        368.53         33.01       850.62 o
   4   2  13        162.25        -31.61       461.79 o
  -2   3  13         10.40         15.31      1625.88 o
  -1   3  13        376.95        133.91       901.92 o
   0   3  13         35.88         83.66        37.10 o
   1   3  13        453.21        524.63        44.68 o
   2   3  13       1290.25       1128.59        92.41 o
   3   3  13          0.55       -169.13      1006.85 o
  -1   4  13         88.73        516.89      1219.34 o
   0   4  13         88.65        682.30      1084.89 o
   1   4  13        147.65        -20.54       993.48 o
   2   4  13        519.73        960.97       955.59 o
   3   4  13        173.31       -872.43      1080.43 o
   1   5  13        278.14        219.81      1109.99 o
                                                
